# Supplementary material for: A lncRNA signature associated with tumor immune heterogeneity predicts distant metastasis in locoregionally advanced nasopharyngeal carcinoma
Source: Nat Commun. 2022 May 30;13:2996. doi: 10.1038/s41467-022-30709-6 (PMC9151760; doi:10.1038/s41467-022-30709-6)
Supplement: Supplementary file 4 — Supplementary Data 1 [file 41467_2022_30709_MOESM4_ESM.xlsx]

## Sheet: Sheet1
Supplementary Data 1. Result of differential expression analysis of lncRNAs. The P values were determined using the two-tailed t-test. False discovery rate (FDR) represented adjustments for multiple comparisons.
Ensembl_id	Foldchange (NPC vs. Healthy)	P-value (NPC vs. Healthy)	FDR (NPC vs. Healthy)	Foldchange (metastatic vs. Non-metastatic NPC)	Pvalue (metastatic vs. Non-metastatic NPC)	FDR (metastatic vs. Non-metastatic NPC)
ENST00000568958	1.2365	0.0958846	0.211229	-1.01457	0.896811	0.970712
ENST00000562769	1.03273	0.782299	0.867126	1.37716	0.10731	0.559301
ENST00000584139	1.17023	0.22593	0.385276	1.39151	0.39866	0.751721
ENST00000532526	-1.42265	0.000235076	0.00224966	1.23574	0.3801	0.739702
ENST00000433747	1.10881	0.469657	0.629192	-2.032	0.00491559	0.39144
ENST00000563408	-1.25193	0.00720102	0.0306338	-1.39356	0.255971	0.659181
ENST00000549329	-1.05155	0.726199	0.828709	-1.039	0.789812	0.9324
ENST00000561761	-1.56242	1.55e-05	0.00027207	-1.73053	0.00459396	0.389897
ENST00000430259	-1.61377	1.93e-05	0.000325791	-1.61193	0.0139083	0.45351
ENST00000647102	-1.08602	0.332192	0.501309	-1.22234	0.249406	0.653391
ENST00000566847	-1.28429	0.00789703	0.0329109	-1.09395	0.720224	0.905179
ENST00000509760	1.13259	0.131983	0.265519	1.08148	0.732442	0.908508
ENST00000519762	3.32009	3.41e-07	1.6e-05	1.24727	0.445498	0.776947
ENST00000427273	1.20906	0.162247	0.306474	1.43869	0.213061	0.629589
ENST00000520882	-1.13606	0.137865	0.27402	-1.12507	0.565529	0.836311
ENST00000443373	4.54529	4.03e-11	5e-08	1.05942	0.856975	0.95751
ENST00000447702	1.25036	0.0107231	0.0417043	1.15461	0.640711	0.870052
ENST00000566570	1.21469	0.347041	0.515487	1.20191	0.395334	0.750117
ENST00000552784	-1.46726	0.0563217	0.14378	-1.29137	0.264049	0.66589
ENST00000439621	-1.09902	0.327975	0.496893	1.10172	0.541713	0.826147
ENST00000420693	-1.93484	6.71e-07	2.53e-05	-1.60657	0.149758	0.590217
ENST00000560360	1.10307	0.576399	0.718694	1.60889	0.0691792	0.534769
ENST00000505371	1.16152	0.253231	0.416657	1.63962	0.177789	0.606382
ENST00000566537	1.09334	0.35494	0.523053	1.89667	0.141128	0.58601
ENST00000577199	-1.26317	0.0212039	0.0697008	-1.73169	0.141105	0.58601
ENST00000382313	-1.04372	0.805151	0.88211	-1.20053	0.495733	0.803283
ENST00000441700	-1.72611	0.0646704	0.158822	-1.27149	0.505488	0.808562
ENST00000380888	-1.21826	0.254873	0.418604	-1.34948	0.219753	0.633579
ENST00000577064	-1.19078	0.076316	0.178937	1.03652	0.725953	0.906936
ENST00000414890	-1.69707	0.0019841	0.0113557	-2.20268	0.0317416	0.501202
ENST00000457964	1.1076	0.303768	0.471232	-1.00857	0.96241	0.990275
ENST00000433126	-1.05203	0.637952	0.765678	-1.03431	0.786625	0.930911
ENST00000420293	1.001	0.99138	0.995044	1.12016	0.354067	0.72565
ENST00000583141	-1.07051	0.565568	0.710272	1.07143	0.86534	0.960079
ENST00000561567	-1.1618	0.0996858	0.217174	1.72971	0.27653	0.675639
ENST00000567614	1.20954	0.0927609	0.206339	1.00046	0.998041	0.999136
ENST00000430842	1.39701	0.00262284	0.0140486	2.31404	0.0599342	0.534248
ENST00000561310	-1.02515	0.86601	0.921206	1.46678	0.0892481	0.548481
ENST00000572877	1.33749	3.57e-05	0.000523174	1.4009	0.121451	0.569229
ENST00000567342	1.07839	0.596763	0.734677	2.10622	0.0784933	0.542791
ENST00000519861	1.01646	0.880092	0.929863	-1.2507	0.373563	0.736933
ENST00000563059	1.50981	0.00899518	0.0364112	-2.16424	0.0673575	0.534769
ENST00000422700	-1.16782	0.349588	0.517899	1.0936	0.707263	0.899541
ENST00000671037	-1.08541	0.510034	0.663585	1.38037	0.152863	0.593352
ENST00000432130	-1.03065	0.75828	0.850625	1.17602	0.219597	0.633548
ENST00000539348	1.08689	0.475616	0.634212	1.14385	0.475604	0.793622
ENST00000551732	1.16914	0.145404	0.284102	1.09661	0.746801	0.915224
ENST00000553944	-1.81499	0.00124339	0.00792508	-1.28463	0.31732	0.702307
ENST00000423781	1.24744	0.21164	0.36806	1.19051	0.360112	0.729699
ENST00000415144	-1.88535	0.000172086	0.00175424	1.07889	0.556694	0.833427
ENST00000446590	1.23246	0.317485	0.486354	1.1725	0.776679	0.926612
ENST00000547401	-1.1094	0.568275	0.712338	-1.22197	0.272354	0.672215
ENST00000456440	-1.24451	0.137686	0.273876	1.58296	0.12246	0.569229
ENST00000471553	-1.06236	0.539129	0.688413	1.23955	0.580129	0.844658
ENST00000524512	-1.32128	0.0537504	0.138765	-1.27656	0.116148	0.568613
ENST00000448624	-1.72396	9.82e-05	0.00112892	-1.70774	0.0756202	0.541499
ENST00000438755	1.45653	0.00717933	0.0305616	1.08142	0.566547	0.836767
ENST00000421796	-1.4578	0.0193164	0.065102	-1.09906	0.784441	0.930011
ENST00000572046	-1.27786	0.000175339	0.00178037	1.11536	0.601744	0.853626
ENST00000421648	-1.52079	0.0832496	0.190407	-1.19067	0.226145	0.635377
ENST00000503163	-1.56978	0.00087889	0.00607997	-1.37577	0.0352908	0.506798
ENST00000567484	1.18272	0.0250498	0.0791067	-1.05973	0.75877	0.919517
ENST00000423246	-1.28751	0.00543234	0.0246202	-1.00318	0.987859	0.996105
ENST00000564696	1.08443	0.576382	0.718694	1.34262	0.131093	0.576927
ENST00000561705	1.54768	0.0155637	0.055334	1.11662	0.682742	0.88886
ENST00000423354	-1.34832	0.00129417	0.00817805	1.228	0.28819	0.684424
ENST00000419190	-1.02198	0.921529	0.954531	1.19126	0.421335	0.762598
ENST00000641979	1.94708	0.00770537	0.0322895	1.25706	0.398185	0.751544
ENST00000521951	1.0595	0.694549	0.806955	-1.03995	0.852223	0.955473
ENST00000555421	-1.43043	0.0554641	0.142136	-1.44589	0.352555	0.724407
ENST00000663025	1.33611	0.00112049	0.00732451	1.87752	0.0964478	0.553308
ENST00000420418	1.53942	0.0275152	0.0850711	1.28571	0.180769	0.609436
ENST00000605901	-1.71858	0.00997164	0.0394296	-1.14161	0.429063	0.768023
ENST00000517397	-1.01318	0.930406	0.959756	-1.06444	0.815673	0.940988
ENST00000412102	1.09058	0.465933	0.625307	-1.0195	0.899587	0.971304
ENST00000550287	1.19435	0.101453	0.219781	-1.15934	0.590568	0.848021
ENST00000414744	-1.39197	0.00114416	0.00744339	1.35146	0.0349848	0.506798
ENST00000449958	-4.08997	2.58e-06	7.16e-05	-1.0041	0.992873	0.997008
ENST00000652019	1.33235	0.0103515	0.0406391	1.34714	0.0328173	0.503909
ENST00000412838	1.1814	0.104228	0.224305	-1.58749	0.182462	0.610376
ENST00000579019	-1.26275	0.0377708	0.10717	1.09244	0.685707	0.889487
ENST00000582348	1.09378	0.425807	0.589549	1.1533	0.588195	0.846982
ENST00000556926	-1.23802	0.0784287	0.182465	1.18517	0.457755	0.783199
ENST00000424170	-1.64213	0.0167544	0.0585269	-1.30477	0.415692	0.760953
ENST00000530352	1.40809	7.57e-05	0.000924933	1.45445	0.0578727	0.534115
ENST00000668145	1.17486	0.106118	0.227367	1.23556	0.639333	0.869532
ENST00000569625	-1.0331	0.762691	0.85394	1.14731	0.640034	0.869713
ENST00000524284	-1.23263	0.140771	0.277855	1.07982	0.660864	0.878323
ENST00000563960	-1.03234	0.856991	0.915427	1.31434	0.302752	0.693287
ENST00000579595	1.39292	0.000834862	0.00584857	-1.3683	0.208476	0.627379
ENST00000478005	-1.24517	0.191107	0.343223	1.34484	0.282199	0.679638
ENST00000560662	1.35335	0.067353	0.163478	2.27863	0.0325581	0.502411
ENST00000485162	1.16517	0.0990595	0.216303	1.13554	0.547891	0.829385
ENST00000665822	1.15966	0.0193849	0.0652682	1.4498	0.151666	0.591734
ENST00000499842	1.28564	0.258402	0.422525	-1.35018	0.310204	0.698341
ENST00000419441	-1.87181	1.9e-05	0.000321073	-1.08201	0.621309	0.861728
ENST00000566570	1.06054	0.555071	0.701248	-1.182	0.344297	0.719256
ENST00000607710	-1.00314	0.982037	0.98981	-1.14191	0.558776	0.83387
ENST00000418430	-1.13525	0.131403	0.264581	-1.08106	0.729567	0.907926
ENST00000665646	1.57861	0.0047808	0.0223378	1.42232	0.13817	0.583648
ENST00000623515	-1.3792	0.0387534	0.10905	1.12132	0.660973	0.878323
ENST00000565633	-1.2165	0.017198	0.0597125	-1.25834	0.220055	0.633829
ENST00000570859	-1.07342	0.637286	0.765334	1.12695	0.504505	0.808293
ENST00000414538	1.01531	0.877156	0.928092	-1.0996	0.668731	0.88287
ENST00000645813	2.38933	0.000421065	0.00348202	1.41806	0.348386	0.722507
ENST00000454321	1.47051	0.00707389	0.0302224	-1.13555	0.429565	0.7684
ENST00000442382	1.041	0.642218	0.768939	1.38123	0.195085	0.619908
ENST00000518905	1.14217	0.20568	0.361004	1.86157	0.0747423	0.541085
ENST00000414686	1.06209	0.728508	0.830466	-2.11486	0.239055	0.644499
ENST00000584078	5.61413	5.47e-08	4.14e-06	-1.17621	0.721939	0.90597
ENST00000465249	-1.78892	0.00164498	0.0098542	-1.2727	0.648854	0.872978
ENST00000527012	-1.37766	0.0179278	0.0615755	1.23236	0.314353	0.701256
ENST00000521563	1.286	0.000701961	0.00512197	1.25627	0.28002	0.678576
ENST00000521905	-1.47723	0.0013209	0.00831637	1.29974	0.254328	0.657836
ENST00000509406	1.2107	0.176411	0.32495	1.37434	0.118365	0.569229
ENST00000453558	1.48952	0.000903642	0.00620413	1.93852	0.0472504	0.524347
ENST00000430748	1.14162	0.437287	0.600378	-1.08463	0.802164	0.937575
ENST00000440714	1.06669	0.587938	0.72791	1.11804	0.494375	0.802605
ENST00000449346	-6.90144	1.02e-09	2.91e-07	-2.04223	0.268469	0.669912
ENST00000435257	3.21748	3.43e-06	8.74e-05	1.93118	0.124262	0.570344
ENST00000661839	1.36001	0.000108127	0.00121295	1.33768	0.194237	0.618704
ENST00000609125	-2.07828	2.67e-06	7.33e-05	-1.42738	0.304457	0.694251
ENST00000508135	-1.05423	0.68257	0.798177	-1.54315	0.28934	0.685229
ENST00000444571	-1.04275	0.799609	0.878203	1.46128	0.33686	0.714556
ENST00000451656	1.05867	0.704697	0.814382	1.02295	0.880424	0.965398
ENST00000663266	1.12502	0.615065	0.749117	-1.38545	0.0896985	0.548481
ENST00000414886	1.33375	0.0138607	0.0508487	1.45512	0.166483	0.599829
ENST00000458314	-1.11124	0.361575	0.529816	-1.03308	0.882127	0.966075
ENST00000564021	1.20745	0.176793	0.325444	-1.14359	0.682899	0.888955
ENST00000577171	-1.46435	0.381907	0.549344	2.14279	0.160622	0.597167
ENST00000450909	-1.03672	0.847402	0.909552	-1.15486	0.573813	0.840738
ENST00000573040	-2.06517	6.7e-09	1.02e-06	-2.22417	0.00741749	0.407383
ENST00000526174	1.12963	0.274234	0.439527	1.25279	0.412122	0.759302
ENST00000465795	-1.19167	0.130108	0.262792	-1.95529	0.0322151	0.501875
ENST00000422980	1.14101	0.240933	0.402455	-1.16367	0.547846	0.829385
ENST00000517908	1.53105	0.000290079	0.00265496	1.26618	0.333444	0.712466
ENST00000446989	1.43985	0.0411311	0.114069	-1.32212	0.461185	0.784948
ENST00000496247	1.33271	0.00524014	0.0239421	-1.3275	0.100105	0.554438
ENST00000440540	-5.39238	2.46e-09	5.28e-07	-2.86038	0.0694303	0.534769
ENST00000492725	-1.13766	0.229151	0.388943	1.30658	0.228109	0.636677
ENST00000523790	1.01756	0.843306	0.907043	-1.1173	0.49716	0.804007
ENST00000418161	-1.15019	0.443632	0.605648	-1.16281	0.443564	0.775943
ENST00000396880	-1.28183	0.0550117	0.141286	1.19901	0.461083	0.78493
ENST00000421293	1.44435	0.0117416	0.0446165	1.92449	0.0496539	0.526258
ENST00000577295	1.25456	0.068861	0.166216	1.55346	0.0685776	0.534769
ENST00000415801	1.25135	0.0243428	0.0775488	1.35351	0.239725	0.644822
ENST00000417930	-1.08265	0.688179	0.802554	-1.10616	0.790772	0.932996
ENST00000414199	1.95511	0.00858651	0.035154	1.06188	0.740148	0.911348
ENST00000439196	1.04263	0.740127	0.837795	1.32074	0.30035	0.692186
ENST00000411940	-1.07048	0.52244	0.674041	-1.81229	0.0354947	0.506798
ENST00000565359	-1.77638	6.12e-07	2.39e-05	-1.16828	0.471593	0.792164
ENST00000510137	1.26558	0.217992	0.375888	-1.11786	0.659736	0.877731
ENST00000428531	1.17413	0.349776	0.517998	-1.73939	0.110423	0.563133
ENST00000521159	1.4002	0.0110834	0.0427382	1.42947	0.091241	0.550275
ENST00000581072	1.44591	0.00026831	0.00250912	1.82257	0.0618225	0.534248
ENST00000450203	1.14464	0.0534116	0.138082	1.16462	0.290543	0.686096
ENST00000580336	1.03035	0.696025	0.808016	1.09517	0.652766	0.87468
ENST00000667906	1.1444	0.331998	0.501105	1.44746	0.117862	0.569229
ENST00000522123	1.0717	0.651692	0.775778	1.19126	0.465768	0.788174
ENST00000574290	-1.3817	7.19e-08	5.04e-06	-1.15891	0.402392	0.752572
ENST00000448685	1.01048	0.904286	0.944518	1.87333	0.0759221	0.54152
ENST00000653387	1.08422	0.306145	0.473963	1.35832	0.0822536	0.545736
ENST00000455777	-1.43793	0.00156778	0.00948648	-1.02205	0.909218	0.974726
ENST00000521245	-1.42212	0.0323287	0.0956991	1.07464	0.713127	0.901848
ENST00000398849	-1.49372	0.000399973	0.00335382	1.03934	0.811624	0.94005
ENST00000461943	1.23013	0.179294	0.328526	1.71445	0.130793	0.576853
ENST00000558142	-1.31513	0.000124125	0.00135015	-1.13597	0.364514	0.732528
ENST00000563464	-1.11869	0.656332	0.779401	1.04922	0.85783	0.9576
ENST00000564580	-1.22509	0.0646038	0.158687	-1.18278	0.232277	0.639323
ENST00000448056	-1.60517	0.110657	0.234234	-1.28235	0.246033	0.650799
ENST00000424487	1.27721	0.00154567	0.00939356	-1.22101	0.192251	0.617323
ENST00000508945	-1.23843	0.0331708	0.0974759	1.08055	0.779505	0.92772
ENST00000576032	-1.09644	0.545983	0.694347	-1.14313	0.461583	0.784948
ENST00000497885	1.001	0.994891	0.996841	-1.94179	0.0157731	0.462456
ENST00000640623	-1.83042	0.000178162	0.0018069	1.57136	0.121415	0.569229
ENST00000561358	1.05398	0.595422	0.733714	1.06757	0.785952	0.930762
ENST00000456368	-1.01197	0.960618	0.977792	-1.37756	0.231339	0.638713
ENST00000379053	-1.42991	0.0334424	0.0980731	-1.26754	0.311536	0.699316
ENST00000457147	-1.74862	3.9e-12	1.9e-08	-1.15158	0.365674	0.732528
ENST00000545709	-2.03568	0.00338998	0.0171819	-2.20938	0.0363129	0.506798
ENST00000418244	2.44377	2.87e-07	1.41e-05	1.13421	0.688933	0.89105
ENST00000453784	-1.75428	0.00183759	0.0107212	-1.6216	0.109642	0.562633
ENST00000428176	-1.73583	0.00394901	0.0192634	1.8094	0.0365134	0.506798
ENST00000522570	-1.08243	0.702548	0.812663	1.52152	0.19412	0.618704
ENST00000567588	1.10806	0.170399	0.317159	1.32895	0.221384	0.634432
ENST00000580580	-1.47791	0.034501	0.100368	1.19468	0.645481	0.871417
ENST00000511876	-2.27448	8.03e-07	2.91e-05	-1.45876	0.241019	0.646603
ENST00000583662	1.35499	0.0129156	0.0480029	1.80954	0.0333588	0.503909
ENST00000473164	-1.01412	0.842841	0.906769	1.35319	0.271275	0.671717
ENST00000487421	1.00226	0.969011	0.982723	1.50823	0.0267724	0.492524
ENST00000445817	1.03189	0.890309	0.936631	-1.06699	0.761416	0.920631
ENST00000428667	1.76625	0.0287202	0.0879642	-2.88532	0.0081973	0.414403
ENST00000565493	-1.01913	0.827772	0.896802	1.16382	0.501799	0.806869
ENST00000532845	1.06875	0.451037	0.612324	1.17708	0.379071	0.739092
ENST00000535247	1.55926	0.000494916	0.00392058	1.58164	0.139349	0.584715
ENST00000552230	1.18763	0.499787	0.655001	-1.62479	0.355051	0.726029
ENST00000560461	-1.35744	0.0489251	0.129575	-1.08115	0.846076	0.953717
ENST00000549725	-1.12468	0.119127	0.246341	-1.3873	0.0380702	0.509369
ENST00000437680	-1.14337	0.323564	0.492175	-1.5946	0.0914266	0.550589
ENST00000420391	1.21947	0.0135662	0.0499674	1.06371	0.585972	0.846594
ENST00000435175	1.2766	0.152798	0.294039	1.39297	0.0420875	0.518795
ENST00000578583	-1.0783	0.663504	0.785098	-1.14099	0.648877	0.872978
ENST00000450864	1.01679	0.911178	0.948491	1.15168	0.233714	0.640167
ENST00000452737	-1.14166	0.459175	0.619233	1.50837	0.300328	0.692186
ENST00000556290	1.12427	0.437661	0.600611	1.82249	0.0551274	0.531121
ENST00000569407	1.03374	0.82562	0.895636	-1.23249	0.565182	0.836128
ENST00000514788	-1.02827	0.836836	0.902605	1.11606	0.603611	0.854127
ENST00000503953	1.05383	0.757085	0.849889	1.43553	0.0794552	0.54427
ENST00000501888	1.02739	0.680669	0.796579	-1.16964	0.205403	0.625768
ENST00000666403	-1.08524	0.369472	0.537753	-1.0447	0.808733	0.939556
ENST00000551846	1.03682	0.797949	0.87713	1.64563	0.215545	0.630875
ENST00000522330	1.40487	0.0115235	0.0440078	1.49189	0.138308	0.583847
ENST00000438238	-2.78802	2.92e-05	0.000446429	-1.03147	0.925042	0.979596
ENST00000551401	1.19723	0.260462	0.424603	1.33511	0.210061	0.628353
ENST00000669188	1.1451	0.172547	0.319851	1.20966	0.638707	0.86939
ENST00000575056	-1.79871	0.0010907	0.00717886	-1.06975	0.799641	0.936374
ENST00000569621	1.16177	0.663004	0.784722	-1.59232	0.122921	0.569353
ENST00000451103	1.2109	0.000172687	0.00175861	1.73751	0.00166303	0.369775
ENST00000557784	-1.06591	0.532372	0.682216	1.42234	0.105963	0.559096
ENST00000562582	1.87506	0.0416545	0.115215	-1.67325	0.52184	0.816148
ENST00000321399	1.12314	0.271971	0.437135	1.25757	0.0390535	0.510452
ENST00000427278	-1.20618	0.236351	0.397294	1.07745	0.782662	0.929236
ENST00000420509	1.16891	0.0811029	0.186934	1.44577	0.0457722	0.523633
ENST00000525260	1.7132	0.000181718	0.00183432	-1.0596	0.893551	0.969939
ENST00000502287	-1.1496	0.573525	0.716275	-1.35189	0.256023	0.659181
ENST00000354527	2.14206	0.00012791	0.00138431	1.23251	0.383456	0.742035
ENST00000503066	-1.12373	0.532679	0.682481	1.42075	0.0333514	0.503909
ENST00000411956	-1.65957	0.00490585	0.0227654	1.23097	0.40861	0.756578
ENST00000538025	1.27835	0.0836073	0.191067	1.52151	0.162137	0.597419
ENST00000545254	-1.54168	0.00162235	0.00974538	1.28294	0.379011	0.739031
ENST00000527550	-1.83493	3.12e-06	8.23e-05	1.11305	0.788962	0.932136
ENST00000486545	1.41256	0.0883163	0.198956	2.16482	0.0310214	0.499871
ENST00000551438	-2.91154	9.06e-05	0.00106371	1.57162	0.194539	0.619365
ENST00000454882	-1.13674	0.151998	0.293044	-1.22512	0.495655	0.803241
ENST00000425763	1.35419	0.114685	0.240158	1.22033	0.456097	0.782431
ENST00000587575	1.98186	0.00249397	0.0135151	-1.23526	0.409951	0.757242
ENST00000567091	1.10912	0.129837	0.262369	1.25134	0.223636	0.634837
ENST00000529215	-1.12351	0.091292	0.204004	-1.02339	0.793993	0.933976
ENST00000457331	-1.45289	0.000129886	0.00140071	1.09328	0.620738	0.861407
ENST00000561523	1.33803	0.0914843	0.204292	-1.19115	0.430513	0.768849
ENST00000427392	-1.30214	0.0014821	0.00908087	1.02794	0.676898	0.886711
ENST00000500112	5.15329	0.000383713	0.00326076	-2.27555	0.0680342	0.534769
ENST00000521252	1.56332	0.000833034	0.00583734	1.21658	0.497001	0.804007
ENST00000441004	-1.056	0.594534	0.733038	1.28819	0.205185	0.625768
ENST00000502790	1.00377	0.961754	0.978362	1.24378	0.120898	0.569229
ENST00000555875	1.04208	0.769401	0.858629	-1.00669	0.960269	0.989532
ENST00000564585	-1.06351	0.757991	0.850412	1.15062	0.641405	0.870307
ENST00000584047	-1.42984	0.000107935	0.00121133	1.1402	0.56425	0.835959
ENST00000508986	1.19765	0.168856	0.315402	1.05379	0.804545	0.938153
ENST00000671633	-1.15268	0.350933	0.519164	1.44454	0.326447	0.707609
ENST00000527620	-1.37091	0.0694179	0.167204	-1.08152	0.804365	0.938153
ENST00000551631	-1.57105	0.0336523	0.0984873	-1.2313	0.457256	0.782946
ENST00000453880	1.05695	0.349241	0.517619	1.22392	0.144245	0.587904
ENST00000557399	1.13039	0.312094	0.480363	1.63009	0.0675062	0.534769
ENST00000531565	-1.46671	0.00638701	0.0278411	-1.40144	0.0878459	0.54697
ENST00000546238	-1.06397	0.5776	0.719597	-1.17177	0.52018	0.815578
ENST00000477848	1.01466	0.810495	0.885409	-1.12599	0.504756	0.808368
ENST00000448491	-1.09067	0.619068	0.751787	-1.06827	0.84323	0.952464
ENST00000550506	1.29469	0.0662103	0.161571	-3.0609	0.107823	0.559971
ENST00000429871	1.08591	0.488603	0.64493	1.44694	0.36744	0.733215
ENST00000443076	-1.32131	0.00547722	0.0247752	-1.10801	0.525253	0.817965
ENST00000424313	-1.19794	0.194726	0.347738	-1.15746	0.406941	0.755712
ENST00000419467	1.39017	0.00768045	0.0322168	-1.05582	0.638006	0.869277
ENST00000444196	1.38913	0.0164185	0.0576033	-1.20085	0.65225	0.874536
ENST00000512508	1.22909	0.0407413	0.113382	-2.30648	0.390462	0.746813
ENST00000544939	1.03367	0.618379	0.751274	-1.12619	0.480584	0.796375
ENST00000434552	1.14447	0.181941	0.331937	1.51596	0.0802304	0.544818
ENST00000423020	-1.30242	0.282378	0.448237	-1.38499	0.34512	0.719414
ENST00000440714	-1.08249	0.600827	0.73766	1.18847	0.276324	0.675584
ENST00000555344	1.32556	0.00403842	0.0195752	1.20568	0.359202	0.729392
ENST00000428862	1.4374	0.0391951	0.109957	-1.01108	0.956678	0.98868
ENST00000556013	1.80557	0.0453372	0.122538	-1.33068	0.284693	0.68109
ENST00000562262	-1.24187	0.0947675	0.20934	-1.3231	0.146343	0.588355
ENST00000442889	-1.15021	0.184827	0.335254	-1.09455	0.511182	0.8106
ENST00000557882	1.11915	0.515109	0.667789	1.06393	0.785476	0.930576
ENST00000458490	-1.87417	0.000854564	0.00595426	1.23894	0.438002	0.772604
ENST00000442716	1.15295	0.274801	0.44019	1.36653	0.0981657	0.553583
ENST00000602862	1.44086	0.00493865	0.0228765	-1.0056	0.979236	0.994112
ENST00000605386	-1.97414	3.18e-07	1.52e-05	-2.08714	0.0323564	0.502001
ENST00000528151	1.08512	0.724373	0.8273	1.06339	0.780964	0.928128
ENST00000431947	1.12463	0.436791	0.599959	-1.14417	0.617881	0.860177
ENST00000561327	1.09972	0.0207607	0.0686374	1.01554	0.853978	0.956134
ENST00000524619	1.36967	0.0604498	0.151192	-1.09018	0.607877	0.855866
ENST00000415965	-1.64914	4.69e-05	0.000641297	-1.00488	0.979816	0.994385
ENST00000606491	1.70007	3.23e-06	8.45e-05	-1.07612	0.747056	0.915319
ENST00000430057	-1.06241	0.0887202	0.199709	-1.04052	0.834043	0.949109
ENST00000557368	-1.053	0.744671	0.8411	-1.10513	0.663831	0.879627
ENST00000554759	1.02079	0.90923	0.947534	-1.17391	0.481903	0.797275
ENST00000522767	1.02624	0.847652	0.909707	2.03399	0.115558	0.568287
ENST00000495094	1.24299	0.0303002	0.0914144	1.47389	0.143963	0.587904
ENST00000439009	1.16456	0.478816	0.636917	-1.0165	0.967818	0.991139
ENST00000580714	1.01494	0.916031	0.95124	-1.14775	0.708912	0.900485
ENST00000659355	-1.42924	0.228715	0.388408	1.26785	0.595033	0.850033
ENST00000520930	-1.26808	0.159339	0.302956	-1.18523	0.439663	0.77359
ENST00000659227	-1.30674	0.000774498	0.00551402	-1.08982	0.468505	0.790272
ENST00000438290	-1.49055	0.0543462	0.139953	1.03887	0.875111	0.96306
ENST00000441570	1.40022	0.00210751	0.0118719	-1.44668	0.102899	0.556428
ENST00000531268	1.47072	5.72e-06	0.000128866	1.46849	0.0851708	0.545908
ENST00000597953	-1.51463	4.56e-06	0.000108986	-1.29981	0.166063	0.599492
ENST00000456688	-1.56272	4.96e-05	0.000669399	-1.6812	0.0108898	0.434936
ENST00000429007	-1.0878	0.616601	0.750067	1.02587	0.907686	0.974118
ENST00000509834	-1.03557	0.844456	0.907447	-2.08192	0.000860495	0.314415
ENST00000508969	-1.22841	0.0118758	0.0450135	-1.0911	0.792558	0.933527
ENST00000561241	1.146	0.45268	0.614064	1.31918	0.458481	0.783409
ENST00000433238	-1.64435	2.98e-05	0.000454404	1.01307	0.953186	0.98779
ENST00000526254	2.51179	2.08e-06	6.06e-05	-1.21919	0.552688	0.83136
ENST00000452037	-1.16011	0.0673451	0.163474	1.53613	0.114563	0.567773
ENST00000436974	1.65362	4.29e-05	0.000602497	-1.04732	0.811727	0.94005
ENST00000612598	1.80233	1.5e-05	0.000265451	1.11555	0.648244	0.87277
ENST00000416769	-1.25334	0.253624	0.417119	1.03257	0.897032	0.970712
ENST00000565635	-1.21209	0.00942283	0.0376636	-1.38776	0.0575924	0.534115
ENST00000511565	1.00065	0.996223	0.997751	1.10554	0.765292	0.922429
ENST00000545958	1.73895	4.86e-10	1.91e-07	1.14438	0.325465	0.707203
ENST00000653528	1.17307	0.0810373	0.186883	2.14373	0.187876	0.613983
ENST00000515422	1.30488	0.0863931	0.195958	1.21349	0.37287	0.736801
ENST00000560237	1.44736	0.000412253	0.00342782	1.13616	0.548089	0.829461
ENST00000560973	1.05628	0.824538	0.894726	-1.24052	0.456528	0.782753
ENST00000561909	1.2995	0.000780256	0.00554737	1.05673	0.824672	0.94505
ENST00000457402	1.58241	0.00558135	0.0251185	1.29689	0.180655	0.60937
ENST00000550324	-1.99294	0.000267009	0.00249877	1.46771	0.167001	0.600197
ENST00000418953	1.30734	0.0453694	0.122599	1.22586	0.289379	0.685229
ENST00000533615	-1.41841	0.033383	0.0980103	-1.34156	0.318245	0.702307
ENST00000418525	1.01317	0.882706	0.931719	1.16409	0.374956	0.737267
ENST00000570118	1.27574	0.142313	0.279844	1.22011	0.178203	0.606382
ENST00000654638	1.06151	0.690024	0.80387	1.51967	0.203743	0.625092
ENST00000584109	1.08681	0.542855	0.691737	-1.27479	0.20229	0.624478
ENST00000552154	1.5437	0.00640781	0.0279082	1.50406	0.276445	0.675587
ENST00000450154	-2.12363	5.99e-06	0.000133566	-1.0251	0.949394	0.986767
ENST00000554476	1.0015	0.987898	0.992838	1.12332	0.539172	0.825321
ENST00000422703	1.02165	0.747248	0.842834	1.00435	0.982665	0.994983
ENST00000500093	1.08503	0.635915	0.764587	-1.34659	0.45895	0.783651
ENST00000517595	-1.09688	0.640716	0.76802	1.63627	0.13184	0.576927
ENST00000537478	1.09819	0.486742	0.64323	-1.11081	0.733222	0.90872
ENST00000573177	1.01851	0.903496	0.944095	-1.32578	0.224396	0.634878
ENST00000533992	1.13611	0.335209	0.504042	1.02223	0.950326	0.987094
ENST00000577140	1.38391	0.0258729	0.081131	1.21852	0.555998	0.833294
ENST00000378432	-1.87747	1.92e-06	5.7e-05	-1.34003	0.140804	0.585494
ENST00000430181	1.30842	0.0371738	0.105985	2.68254	0.018936	0.478409
ENST00000429289	-2.20948	0.00027059	0.0025213	-2.26557	0.0699748	0.535786
ENST00000416301	1.3833	0.243892	0.406318	-1.2821	0.565556	0.836311
ENST00000504129	-1.03228	0.787069	0.869835	-1.41988	0.264666	0.666541
ENST00000561655	1.00652	0.957553	0.976322	-1.18715	0.53103	0.821672
ENST00000413185	-1.67665	0.00582402	0.0259526	1.02346	0.943059	0.984896
ENST00000457125	-1.21063	0.0815947	0.187607	1.39167	0.43447	0.770212
ENST00000537346	1.47279	0.024013	0.0767447	1.58569	0.241213	0.646752
ENST00000418874	1.17356	0.137105	0.272972	1.45215	0.0935998	0.552139
ENST00000572404	1.11546	0.219551	0.377692	-1.01971	0.913364	0.975788
ENST00000451381	-1.16376	0.378284	0.545836	-1.07897	0.551791	0.830987
ENST00000320322	1.08878	0.543867	0.692783	1.55971	0.0301774	0.497754
ENST00000556116	1.37386	0.00030529	0.00276185	1.04222	0.704691	0.898192
ENST00000477059	1.6001	0.00140406	0.0087061	1.2524	0.304996	0.694762
ENST00000544004	1.60236	0.000925789	0.00632079	2.43797	0.0532581	0.530773
ENST00000527778	1.73274	0.0244676	0.0778085	-1.21081	0.493444	0.801864
ENST00000548135	1.31418	0.145037	0.283514	1.88637	0.157607	0.595273
ENST00000518964	-2.30474	1.97e-05	0.000331025	-1.51563	0.234888	0.641104
ENST00000422343	1.11038	0.267346	0.432192	-1.2118	0.193535	0.618272
ENST00000423580	1.34499	0.00444867	0.0210979	-1.17406	0.469315	0.790753
ENST00000560452	1.14921	0.0665505	0.162187	-1.36845	0.0980991	0.553583
ENST00000564549	1.22319	0.21136	0.367745	1.46791	0.0940319	0.552269
ENST00000427073	-1.18058	0.251851	0.415267	1.0586	0.834494	0.949228
ENST00000580422	1.01097	0.942283	0.96724	-1.19417	0.432834	0.769407
ENST00000472494	3.04737	0.00168068	0.01001	1.17487	0.645313	0.871306
ENST00000455105	-1.87858	9.69e-08	6.22e-06	-1.01924	0.952808	0.98779
ENST00000447832	1.42877	0.0725809	0.172541	1.00741	0.983413	0.995131
ENST00000568092	1.00168	0.978441	0.987621	1.03881	0.889257	0.968457
ENST00000581909	-1.12393	0.18733	0.338348	-1.23139	0.224756	0.635291
ENST00000433131	-1.33579	0.117994	0.244724	-1.14776	0.744002	0.913617
ENST00000414989	1.67416	0.00335377	0.0170346	1.32216	0.454371	0.781748
ENST00000418972	1.31988	0.0782401	0.182207	1.73443	0.228812	0.637229
ENST00000572222	-1.36211	0.000404161	0.00337905	1.10478	0.644754	0.871306
ENST00000559402	-1.42716	0.105239	0.225858	-1.03533	0.899987	0.97145
ENST00000510550	1.13112	0.171611	0.318808	1.35853	0.0462898	0.523633
ENST00000571975	-1.05577	0.578206	0.720031	1.00576	0.969936	0.99148
ENST00000435049	-1.61637	0.00168465	0.0100198	-1.23086	0.346543	0.720769
ENST00000425609	1.34376	0.0892927	0.200736	-2.20973	0.165562	0.599492
ENST00000457489	-1.00424	0.97294	0.984695	-1.96399	0.00603797	0.406905
ENST00000440947	1.18768	0.25037	0.413403	1.10244	0.685366	0.889411
ENST00000549103	1.26364	0.114021	0.239145	1.08081	0.720871	0.90551
ENST00000416860	-1.76251	4.87e-05	0.000662122	-1.29302	0.16566	0.599492
ENST00000433178	-1.08859	0.584241	0.724851	1.01459	0.923365	0.979128
ENST00000507849	-1.25446	0.271392	0.436464	-1.15041	0.6473	0.87265
ENST00000481148	-1.40411	0.0323652	0.0957588	-1.16621	0.388012	0.745268
ENST00000420237	1.44663	0.00472238	0.0220969	1.21083	0.316624	0.702094
ENST00000581673	-2.12516	8.42e-09	1.18e-06	1.88272	0.0818258	0.545696
ENST00000427303	1.1799	0.0678255	0.164301	1.04146	0.824702	0.94505
ENST00000435042	1.49747	0.000359473	0.00311278	-1.01559	0.938186	0.982964
ENST00000531241	-1.69726	5.54e-05	0.000729841	1.00498	0.964417	0.990395
ENST00000454869	-1.24389	0.114339	0.239629	-1.73624	0.0943827	0.552474
ENST00000562452	-1.38124	0.050499	0.132627	-1.09768	0.673485	0.885216
ENST00000502641	-3.52774	1.97e-09	4.59e-07	-1.45711	0.151317	0.591477
ENST00000584428	-1.08459	0.337335	0.506265	-1.02357	0.906848	0.973986
ENST00000540547	-1.1382	0.250155	0.413177	1.10915	0.156262	0.594493
ENST00000435493	-1.12969	0.322844	0.491369	1.4487	0.419395	0.762331
ENST00000532597	-1.56145	0.00399368	0.0194197	1.26673	0.355062	0.726029
ENST00000513767	-1.33177	0.0140129	0.0512397	-1.10281	0.640698	0.870052
ENST00000430643	-1.18486	0.124084	0.253865	-1.17933	0.501045	0.806555
ENST00000543072	-1.28805	0.0194249	0.065362	-1.39385	0.0809182	0.544863
ENST00000426725	-1.18485	0.158594	0.30194	-1.13826	0.588559	0.847006
ENST00000541288	-1.09969	0.27064	0.435552	-1.11333	0.456757	0.782785
ENST00000521666	1.40357	0.00462861	0.0217449	2.44911	0.0320725	0.501875
ENST00000609153	-1.3374	0.00502343	0.0231777	1.59844	0.0575903	0.534115
ENST00000511514	1.23257	0.00677268	0.0291479	2.25368	0.0477061	0.524458
ENST00000427929	1.22978	0.0371796	0.105985	1.49813	0.0406408	0.513251
ENST00000517854	2.13075	0.00148544	0.00909488	1.58997	0.00728551	0.407383
ENST00000581274	1.59092	6.55e-05	0.000834506	1.39417	0.20412	0.625322
ENST00000416076	-1.75767	0.00709379	0.0302974	-1.19768	0.294852	0.689708
ENST00000661000	-1.27958	0.123052	0.252378	-1.97837	0.0104529	0.431423
ENST00000555862	-3.87654	3.14e-10	1.49e-07	-1.23567	0.563284	0.83554
ENST00000426178	1.28236	0.108058	0.230376	1.30414	0.279877	0.678356
ENST00000503532	1.12268	0.429778	0.593836	1.72724	0.0934168	0.552139
ENST00000441295	-2.33153	0.00994009	0.0393471	1.207	0.454536	0.781832
ENST00000432064	-1.31258	0.000105361	0.00118916	1.00802	0.962127	0.990111
ENST00000550111	-1.24817	0.0143613	0.0521644	-1.19378	0.532218	0.821672
ENST00000524499	1.08392	0.58546	0.72584	-1.29087	0.0968895	0.553308
ENST00000515194	1.26554	0.00186533	0.0108517	-1.02918	0.901366	0.972328
ENST00000435597	-1.56915	4.36e-06	0.000105617	-1.50358	0.222584	0.634487
ENST00000657056	-1.03893	0.720857	0.824636	1.21278	0.295253	0.689895
ENST00000535922	-1.40853	0.00189102	0.0109715	-1.13391	0.594515	0.849826
ENST00000562405	1.20051	0.176685	0.325316	1.54069	0.186958	0.613983
ENST00000557136	1.35523	0.0928169	0.206396	1.50788	0.208239	0.627294
ENST00000430904	-1.91383	8.07e-05	0.000974142	-1.02364	0.940652	0.983764
ENST00000455074	1.41485	0.00348738	0.017519	1.55038	0.157077	0.595011
ENST00000455718	-1.10472	0.288779	0.455427	1.07201	0.720548	0.905326
ENST00000437156	1.46419	7.93e-05	0.000960439	1.92042	0.0490116	0.524927
ENST00000575126	1.55963	5.37e-06	0.000122647	1.63754	0.0839514	0.545908
ENST00000538943	1.57256	0.000177064	0.00179647	2.12465	0.0460485	0.523633
ENST00000451564	1.71882	0.00264191	0.0141243	1.23901	0.560424	0.834573
ENST00000581489	-1.06539	0.401879	0.567599	1.00683	0.97347	0.992217
ENST00000590495	-1.49828	0.0108126	0.0419322	-1.05427	0.799692	0.936374
ENST00000432621	-1.09874	0.661723	0.783853	-1.2557	0.461158	0.784948
ENST00000556019	-1.59413	0.00112404	0.00733595	1.38493	0.114222	0.567773
ENST00000573856	1.3456	0.000255252	0.0024062	1.43896	0.0639505	0.534248
ENST00000606428	1.13102	0.312474	0.480662	1.22427	0.395428	0.750117
ENST00000522350	1.05982	0.794422	0.875	-1.35689	0.362543	0.731134
ENST00000509654	-1.08765	0.695373	0.80744	1.02351	0.927652	0.980248
ENST00000523121	1.18405	0.237515	0.398499	-1.12514	0.715434	0.903078
ENST00000554623	-1.03823	0.618283	0.751274	1.22091	0.402524	0.752572
ENST00000414756	1.2829	0.0050807	0.0233667	1.09127	0.541935	0.826147
ENST00000531708	-1.22707	0.0816316	0.187635	1.27253	0.140745	0.585494
ENST00000445984	1.13032	0.164362	0.309336	2.0889	0.101612	0.556428
ENST00000614356	2.6801	8.7e-07	3.09e-05	-1.02725	0.923403	0.979128
ENST00000660743	1.00759	0.971811	0.98422	1.23153	0.472868	0.792803
ENST00000573220	-1.02422	0.865475	0.920906	-1.28072	0.351411	0.723807
ENST00000564299	1.40564	0.00210122	0.0118474	1.43185	0.19652	0.619993
ENST00000653503	1.59397	0.0238064	0.0761976	1.85519	0.0636404	0.534248
ENST00000421315	-1.32697	0.0101514	0.0400178	-1.08684	0.630489	0.865648
ENST00000500779	1.61613	0.000730168	0.0052741	1.01618	0.958948	0.989431
ENST00000427154	1.50679	0.000650053	0.00484172	1.05592	0.461472	0.784948
ENST00000422153	1.12746	0.367328	0.535721	-1.40786	0.0913244	0.550427
ENST00000577765	1.21183	0.083136	0.190193	1.11831	0.5892	0.847235
ENST00000550874	1.70745	0.0107861	0.0418834	-2.04195	0.0594023	0.534248
ENST00000465742	-1.3382	0.00633249	0.0276415	1.11601	0.487935	0.800137
ENST00000512115	-1.55774	0.0535357	0.138307	1.18791	0.482262	0.797275
ENST00000525871	1.1161	0.48531	0.642125	-1.18244	0.476911	0.794472
ENST00000454380	1.04234	0.683148	0.798613	1.46695	0.243348	0.648158
ENST00000414699	-1.40315	0.0406724	0.113252	1.43527	0.1186	0.569229
ENST00000443935	1.4078	0.0105494	0.0411966	1.23336	0.573777	0.840738
ENST00000538550	-1.01634	0.857459	0.915553	1.08456	0.648158	0.87277
ENST00000531024	-1.0365	0.852436	0.912791	-1.62568	0.210175	0.628353
ENST00000500929	-1.23229	0.0209165	0.06902	-1.66782	0.124963	0.570644
ENST00000456519	1.59474	1.21e-05	0.000224696	1.2405	0.31741	0.702307
ENST00000603033	1.73108	1.3e-06	4.19e-05	1.66773	0.0342952	0.506439
ENST00000518046	-1.22156	0.218214	0.376095	-1.31722	0.0206106	0.485015
ENST00000555413	1.26667	0.060461	0.151202	1.19725	0.309602	0.698098
ENST00000436551	1.327	0.241077	0.402616	-1.75769	0.178815	0.607055
ENST00000442036	-1.04482	0.597463	0.735104	-1.34587	0.365532	0.732528
ENST00000559029	1.35146	0.042506	0.117006	1.81842	0.0272008	0.492524
ENST00000537659	-1.05443	0.653829	0.777362	1.40756	0.323497	0.705709
ENST00000450640	-1.31781	0.0173231	0.0600259	-1.0583	0.786777	0.931011
ENST00000547042	1.92493	8.64e-06	0.000176897	1.03282	0.939951	0.983561
ENST00000483544	1.11733	0.470647	0.630139	1.12347	0.649915	0.873298
ENST00000522464	-1.28797	0.145698	0.284505	1.51093	0.2306	0.637903
ENST00000559904	-1.19081	0.340759	0.509322	-1.09813	0.544416	0.827293
ENST00000652725	1.36578	0.066799	0.162516	-1.00753	0.970867	0.99171
ENST00000453866	1.23372	0.121441	0.249918	-1.09064	0.611742	0.857537
ENST00000640097	1.43446	0.00674687	0.0290659	1.52038	0.191874	0.617225
ENST00000420006	1.12363	0.421353	0.585676	-1.13771	0.583842	0.845765
ENST00000534587	-1.47443	0.00180731	0.0105738	-1.63031	0.131376	0.576927
ENST00000411433	1.53049	0.00294778	0.0154178	1.16461	0.710492	0.900979
ENST00000443319	-1.10378	0.374709	0.542528	1.06197	0.87853	0.96471
ENST00000412242	-1.40633	0.00945777	0.0377681	-2.09044	0.0969287	0.55341
ENST00000424989	-1.00855	0.937777	0.964544	1.06711	0.816882	0.941255
ENST00000553792	-1.26421	0.128426	0.260455	-1.47918	0.0963136	0.553308
ENST00000445990	1.22858	0.19982	0.353605	-1.05044	0.806993	0.939029
ENST00000416242	1.36265	0.00694192	0.0297276	2.49683	0.107185	0.559301
ENST00000526730	-1.09958	0.422108	0.586336	1.03535	0.871794	0.962357
ENST00000425277	-1.43217	0.0511471	0.133879	-1.00777	0.976243	0.993473
ENST00000582325	-1.04154	0.552178	0.698987	-1.05106	0.658581	0.877342
ENST00000416982	-1.07116	0.570075	0.713829	1.37362	0.0715092	0.537212
ENST00000432922	1.02271	0.71918	0.823082	1.04645	0.834189	0.94914
ENST00000452097	-1.0265	0.678295	0.794764	1.45552	0.170018	0.600722
ENST00000509938	1.15132	0.0214739	0.0703644	1.04823	0.711207	0.901173
ENST00000429700	1.29502	0.00554582	0.0250153	1.37638	0.247113	0.651168
ENST00000558221	-1.59364	0.0064946	0.0281903	1.17434	0.518438	0.814338
ENST00000560350	-1.32098	0.00532451	0.0242259	-1.61173	0.0794044	0.54427
ENST00000563251	1.15938	0.261809	0.426045	-1.01658	0.94575	0.985344
ENST00000455981	1.0029	0.966958	0.981552	1.13902	0.583564	0.845765
ENST00000503611	1.10404	0.45933	0.619378	-2.40647	0.0139151	0.45351
ENST00000497961	1.08535	0.485688	0.642331	-1.93953	0.144152	0.587904
ENST00000507666	1.02065	0.874403	0.92628	1.13485	0.47948	0.795408
ENST00000441052	-1.39733	0.0761635	0.178661	-1.36122	0.378556	0.739024
ENST00000505645	-1.48016	0.00338608	0.0171706	-1.32253	0.0503918	0.526313
ENST00000554532	-1.23308	0.03199	0.0949798	-1.19496	0.206513	0.626431
ENST00000504206	-1.15131	0.276458	0.441911	-1.33815	0.180034	0.608787
ENST00000328344	1.65347	0.00151753	0.0092606	1.77798	0.101893	0.556428
ENST00000442850	1.35241	5.08e-07	2.09e-05	1.49984	0.00218006	0.369775
ENST00000441660	1.25677	0.0663272	0.161795	1.11124	0.637705	0.869277
ENST00000415627	1.16166	0.252615	0.415896	1.23797	0.374145	0.736933
ENST00000436485	-1.35262	0.0493983	0.130532	-1.02689	0.889195	0.968457
ENST00000563495	1.3239	0.0104457	0.0409216	1.13435	0.725823	0.906919
ENST00000565700	1.2298	0.0385271	0.108632	1.23043	0.460874	0.784885
ENST00000425033	-1.81289	0.00207315	0.0117378	-1.49056	0.263972	0.66589
ENST00000560912	1.83751	0.000132051	0.00141607	-1.07604	0.734564	0.909032
ENST00000565428	-1.15685	0.596496	0.73454	-1.09154	0.746989	0.915319
ENST00000582334	1.12485	0.517994	0.670013	1.76354	0.1762	0.603823
ENST00000659561	-1.16778	0.200745	0.354706	-1.38706	0.281067	0.679022
ENST00000413403	1.11597	0.485517	0.642268	-1.28644	0.326311	0.707515
ENST00000439760	1.14291	0.285753	0.452042	-2.47957	0.0153656	0.461423
ENST00000457609	-1.08695	0.410536	0.575696	-1.04038	0.892275	0.969615
ENST00000656819	-1.28091	0.0855431	0.194492	-1.05573	0.783185	0.929417
ENST00000592982	1.45078	0.0205848	0.0681514	-1.24677	0.375844	0.737672
ENST00000532168	1.01148	0.951957	0.972809	2.1031	0.12541	0.570644
ENST00000551161	1.18132	0.423912	0.587561	-1.04434	0.792422	0.933454
ENST00000515542	-1.11778	0.534379	0.68404	-1.05042	0.732766	0.908525
ENST00000529325	-1.47702	9.39e-05	0.00109043	-2.32163	0.00767713	0.407383
ENST00000424332	-1.77456	1.93e-06	5.71e-05	-1.21696	0.527237	0.818979
ENST00000517726	1.23167	0.385846	0.553282	-1.03887	0.921307	0.978538
ENST00000412298	1.26336	0.00215084	0.0120508	1.06705	0.697781	0.894358
ENST00000562781	-1.4653	0.00073603	0.00530479	-1.35617	0.0882043	0.54719
ENST00000589125	5.88484	0.000527966	0.00412664	1.17989	0.642283	0.870695
ENST00000508517	-1.36091	0.0109993	0.0424966	1.11701	0.571821	0.839786
ENST00000515288	1.73882	1.2e-09	3.27e-07	1.49337	0.174189	0.603154
ENST00000613429	1.45912	0.00491212	0.0227904	1.45404	0.200439	0.622851
ENST00000558945	1.11221	0.128897	0.261082	-1.03064	0.862343	0.958898
ENST00000498604	1.3089	0.124932	0.255093	1.54152	0.198353	0.620959
ENST00000530525	1.60404	0.0259766	0.0813179	-1.2886	0.0992131	0.553909
ENST00000605833	-1.20914	0.024724	0.0784329	1.21582	0.520558	0.815674
ENST00000416260	1.01354	0.861565	0.918222	1.06539	0.754053	0.917778
ENST00000573222	-1.70141	1.61e-06	5e-05	-1.34324	0.21905	0.633305
ENST00000537724	-1.18575	0.118481	0.245359	-1.10437	0.715242	0.903
ENST00000504955	1.21165	0.0655589	0.160527	1.34208	0.224462	0.634894
ENST00000500689	1.17829	0.0965844	0.212314	1.03411	0.857834	0.9576
ENST00000426869	-1.19704	0.277271	0.442836	-1.06697	0.846606	0.953779
ENST00000582915	-1.22738	0.329206	0.498231	1.01168	0.945906	0.985375
ENST00000530422	-1.49749	0.00717784	0.0305603	1.19395	0.572223	0.840072
ENST00000585003	-1.47041	7.39e-08	5.16e-06	-1.30041	0.0251343	0.492524
ENST00000429398	1.0556	0.786987	0.869781	1.06921	0.724433	0.906396
ENST00000431770	1.0925	0.385066	0.552502	1.18631	0.40914	0.756878
ENST00000453875	1.00284	0.975746	0.986219	1.13063	0.560545	0.834573
ENST00000425153	1.31282	0.0389082	0.109366	1.08324	0.738887	0.910934
ENST00000430456	1.09867	0.313405	0.481692	1.26889	0.387342	0.74514
ENST00000416641	-1.01766	0.889557	0.936353	1.59209	0.269615	0.670923
ENST00000566287	1.01664	0.945396	0.969174	1.03031	0.913443	0.975788
ENST00000572930	-1.41016	0.0238294	0.0762618	-1.25991	0.445954	0.777121
ENST00000531730	1.15877	0.295967	0.463167	1.38292	0.267192	0.668456
ENST00000527997	1.20941	0.108476	0.230942	-1.24937	0.6645	0.87985
ENST00000577853	-1.0978	0.435295	0.598742	-1.48423	0.00612829	0.406905
ENST00000551856	2.24685	4.49e-06	0.000107383	1.27139	0.273703	0.673642
ENST00000521612	-1.25654	0.00374204	0.0184994	-1.6903	0.00486058	0.39144
ENST00000520820	-1.08117	0.421685	0.585926	1.58891	0.238037	0.643571
ENST00000628121	-1.12203	0.102195	0.220981	1.14906	0.540273	0.825676
ENST00000533945	1.15097	0.247514	0.410207	1.17151	0.364289	0.732528
ENST00000411998	-1.04221	0.721049	0.824745	-1.30438	0.235092	0.641321
ENST00000449073	-1.22475	0.705995	0.815261	1.27569	0.412819	0.759392
ENST00000560077	1.1049	0.647549	0.772454	1.1137	0.699187	0.895182
ENST00000570493	-1.18726	0.00437622	0.0208323	-1.16908	0.587704	0.846982
ENST00000552378	-2.0503	0.05116	0.133882	-1.60589	0.269668	0.670923
ENST00000553537	1.45171	0.00539994	0.0245159	1.4266	0.0471768	0.52433
ENST00000440887	1.41825	0.0133009	0.0491587	1.1747	0.557652	0.83387
ENST00000571305	1.50238	8e-05	0.000966906	1.27163	0.330592	0.709737
ENST00000507514	1.19173	0.248708	0.411684	-1.14165	0.540151	0.825653
ENST00000453951	1.54583	0.000317912	0.0028461	1.12315	0.573273	0.840541
ENST00000643779	-1.13464	0.105642	0.226573	-1.15999	0.0952833	0.552958
ENST00000462431	1.45959	0.0166163	0.0581468	1.04769	0.839449	0.950606
ENST00000654867	-1.22507	0.183284	0.33361	-1.47139	0.211584	0.628919
ENST00000572499	1.14692	0.638384	0.766055	-2.08203	0.0873693	0.54697
ENST00000360656	-1.71493	8.07e-06	0.000167735	-1.20388	0.230191	0.637749
ENST00000648363	-1.0955	0.477189	0.635602	1.0552	0.814581	0.940561
ENST00000445430	1.09125	0.321242	0.490291	-1.32773	0.392803	0.748556
ENST00000455431	-1.06351	0.636034	0.764587	1.02366	0.903196	0.972838
ENST00000424751	-1.09979	0.576293	0.718688	-1.04929	0.802032	0.937575
ENST00000544925	1.06939	0.587651	0.727681	1.40729	0.0397072	0.510452
ENST00000557610	1.16285	0.125529	0.255998	1.25864	0.381076	0.740544
ENST00000452378	-1.66954	5.08e-10	1.93e-07	-1.0659	0.858686	0.957663
ENST00000412181	1.04748	0.583928	0.72457	-1.28094	0.310869	0.699035
ENST00000526431	1.45513	0.000421574	0.00348377	1.84272	0.0518176	0.529086
ENST00000585275	-1.07271	0.548293	0.696415	1.16892	0.5216	0.816148
ENST00000503685	1.73068	0.00339631	0.0172051	2.61643	0.00882991	0.421333
ENST00000448199	-1.24745	0.0419818	0.115872	-1.37824	0.218542	0.63297
ENST00000556073	-1.34521	0.0196843	0.0659533	-1.32865	0.313285	0.700502
ENST00000483262	1.07398	0.622756	0.754914	-1.07807	0.747994	0.915477
ENST00000418165	1.9855	0.00117868	0.00760326	1.44113	0.22736	0.636202
ENST00000460574	1.23653	0.152985	0.294263	1.44884	0.330068	0.709473
ENST00000558499	-1.35171	0.0155364	0.0552673	-1.33966	0.371729	0.736274
ENST00000451749	1.26818	0.0628901	0.155603	1.00265	0.989899	0.996294
ENST00000567082	-1.04232	0.789267	0.871518	1.06653	0.779482	0.92772
ENST00000412996	-1.39788	0.0599317	0.150418	-1.26095	0.622147	0.861851
ENST00000428083	-1.6381	1.39e-05	0.000251151	1.01994	0.940761	0.983771
ENST00000467677	-1.0323	0.842051	0.906108	-1.08004	0.839256	0.950598
ENST00000648232	-1.07607	0.588608	0.728256	-1.13435	0.686277	0.889604
ENST00000445000	1.28232	0.151394	0.29257	1.53741	0.218429	0.63297
ENST00000626781	1.48207	0.0665954	0.162235	1.23034	0.117878	0.569229
ENST00000521014	-1.68959	0.000291292	0.00266417	-1.51048	0.275594	0.675223
ENST00000457233	-1.13997	0.205948	0.361325	-1.14411	0.398435	0.751721
ENST00000552998	-1.48264	0.00314465	0.0162043	-1.09467	0.681897	0.888631
ENST00000503493	1.32325	0.00582091	0.0259432	1.43763	0.159943	0.596675
ENST00000509629	2.01959	0.00099186	0.00666063	-1.29834	0.338872	0.715953
ENST00000508827	1.17911	0.146008	0.284958	1.06628	0.763664	0.921533
ENST00000448513	-1.24012	0.0353251	0.102006	1.4734	0.266713	0.668073
ENST00000626945	-4.27742	6.9e-07	2.58e-05	-3.78329	0.0177751	0.47586
ENST00000244820	1.04599	0.800901	0.879033	-1.15623	0.674957	0.885618
ENST00000425048	1.17554	0.0121802	0.0459111	1.46838	0.00673054	0.406905
ENST00000432818	1.52606	0.00031048	0.00279703	1.02148	0.791643	0.933424
ENST00000549036	1.14501	0.494925	0.650737	-1.06513	0.614805	0.858783
ENST00000520487	1.79938	0.00011567	0.00128086	1.10507	0.664724	0.879966
ENST00000509252	-1.22119	0.039161	0.109885	1.0999	0.561578	0.834702
ENST00000666479	-2.14671	3.51e-08	2.95e-06	1.05348	0.861482	0.958807
ENST00000522388	-1.43119	0.000143497	0.00151488	-1.16032	0.71731	0.903909
ENST00000413510	1.24931	0.047516	0.126801	1.11661	0.727425	0.90747
ENST00000574483	1.02191	0.836796	0.902599	1.23537	0.45427	0.781748
ENST00000446136	-1.46099	1.32e-08	1.54e-06	1.01784	0.905937	0.973986
ENST00000499478	1.09146	0.649855	0.774368	-1.24294	0.304204	0.694251
ENST00000551631	-1.97176	1.15e-06	3.85e-05	-1.32146	0.284664	0.68109
ENST00000580487	1.23971	0.211488	0.367894	-1.12143	0.79492	0.934223
ENST00000461291	2.47705	8.92e-05	0.00105183	1.24212	0.413543	0.759496
ENST00000577385	1.13207	0.196806	0.350217	1.54422	0.223937	0.634878
ENST00000508752	1.57227	6.05e-06	0.000134737	1.79249	0.0794646	0.54427
ENST00000572811	-1.04656	0.711845	0.818929	-1.70173	0.230963	0.638553
ENST00000423178	1.06256	0.662313	0.784229	2.09003	0.0354478	0.506798
ENST00000414398	-3.62721	1.76e-07	9.76e-06	-1.02564	0.894808	0.970246
ENST00000420269	-1.81585	0.0093857	0.0375384	-1.13017	0.598278	0.852108
ENST00000416845	-1.20667	0.144673	0.282995	-1.1958	0.372034	0.736508
ENST00000580225	1.1821	0.0689866	0.166379	1.37716	0.0625911	0.534248
ENST00000567770	1.12499	0.486563	0.643092	1.47345	0.132023	0.576927
ENST00000428088	1.1975	0.00814101	0.0337207	-1.01145	0.947625	0.986232
ENST00000420070	-1.02568	0.791885	0.873212	1.10114	0.611296	0.857533
ENST00000455081	-1.2164	0.441617	0.604016	-1.00997	0.972612	0.992211
ENST00000564055	1.08492	0.202193	0.356545	1.0129	0.928298	0.980394
ENST00000453023	1.03682	0.721915	0.825407	1.32685	0.21276	0.629389
ENST00000444112	1.05558	0.755128	0.848603	1.07244	0.724365	0.906396
ENST00000659854	1.09837	0.322044	0.490786	2.18752	0.0629258	0.534248
ENST00000583117	1.96223	3.51e-05	0.000517704	-1.06803	0.673563	0.885216
ENST00000434741	1.05475	0.72061	0.824389	1.23615	0.283146	0.680347
ENST00000436432	-1.37167	0.0395501	0.110785	-1.19832	0.211277	0.628784
ENST00000492040	1.28338	0.0208164	0.0687441	-1.04708	0.851166	0.955063
ENST00000521295	-1.20982	0.3047	0.472394	-1.09983	0.623404	0.862437
ENST00000555428	-1.09015	0.461058	0.620994	-1.27013	0.187016	0.613983
ENST00000441558	1.14131	0.072567	0.172531	1.10358	0.551571	0.830925
ENST00000424921	-1.01432	0.853449	0.913458	1.72699	0.149833	0.590264
ENST00000664575	-1.29764	0.0751949	0.176936	-1.89858	0.268749	0.670197
ENST00000609675	-1.16007	0.0488807	0.12951	1.34939	0.276084	0.675444
ENST00000566070	-1.11909	0.590799	0.730319	1.00872	0.963336	0.990381
ENST00000437753	1.10508	0.574238	0.716715	1.38984	0.209478	0.628173
ENST00000565024	1.33119	0.15149	0.292683	1.3904	0.425061	0.765014
ENST00000441841	1.55104	0.00187988	0.0109216	1.21575	0.517743	0.814332
ENST00000605778	-1.10288	0.278456	0.443949	-1.15931	0.382233	0.741169
ENST00000581911	1.09453	0.646294	0.771705	1.24523	0.340552	0.716676
ENST00000482609	1.4117	0.0229119	0.0739679	-1.25864	0.340378	0.716657
ENST00000555972	1.12298	0.35564	0.523706	1.448	0.161726	0.597224
ENST00000592441	1.52935	0.0156327	0.0555334	-1.07158	0.896238	0.970712
ENST00000663807	-1.00303	0.972857	0.984649	-1.42902	0.170325	0.600925
ENST00000562705	1.40645	0.266245	0.430952	-1.28972	0.318867	0.702307
ENST00000507299	1.00958	0.958982	0.976974	-1.29051	0.254962	0.658607
ENST00000447028	-1.0446	0.286056	0.452293	-1.03006	0.879447	0.965065
ENST00000523895	-1.27306	0.0175641	0.0606934	-1.03473	0.896975	0.970712
ENST00000599640	-1.0789	0.698642	0.80996	-1.19461	0.455402	0.782343
ENST00000508640	-2.87414	5.08e-09	8.29e-07	-2.6852	0.00710835	0.407383
ENST00000572193	1.39192	0.0110893	0.0427549	1.57315	0.101991	0.556428
ENST00000444701	-2.2195	8.11e-05	0.00097796	-1.77138	0.178329	0.60668
ENST00000394183	-1.63638	2.57e-06	7.14e-05	-1.53376	0.191436	0.616953
ENST00000455699	-1.31507	0.0384939	0.108568	-1.53847	0.158782	0.596103
ENST00000563243	1.18995	0.0936784	0.207665	1.7346	0.0301839	0.497754
ENST00000508486	-1.25534	0.0585272	0.147865	-1.05035	0.807155	0.939029
ENST00000533672	-1.00144	0.993244	0.996062	-1.93409	0.165918	0.599492
ENST00000562191	-2.93683	0.000555777	0.00429458	-1.43222	0.384884	0.743236
ENST00000432653	-1.0691	0.615939	0.749551	1.2091	0.435766	0.771283
ENST00000452700	1.01892	0.922898	0.955487	1.39569	0.363851	0.732329
ENST00000662729	1.07721	0.472795	0.63192	1.44144	0.165359	0.599492
ENST00000554058	-1.16017	0.0238035	0.0761976	1.02868	0.934853	0.982005
ENST00000523598	1.07569	0.609352	0.744335	1.30173	0.32919	0.708657
ENST00000425674	-1.13275	0.560825	0.706363	-1.43117	0.146334	0.588355
ENST00000562894	-1.21255	0.182424	0.332504	1.28155	0.425154	0.765014
ENST00000560718	-2.09191	0.00187283	0.0108856	1.00327	0.989438	0.996294
ENST00000409590	-1.01635	0.897408	0.940642	1.00229	0.989871	0.996294
ENST00000562471	1.13416	0.645249	0.771029	-1.20742	0.33672	0.71451
ENST00000441093	-1.25125	0.00333063	0.0169427	-1.40825	0.289536	0.685434
ENST00000508763	1.49152	0.00024121	0.00229648	1.4643	0.178024	0.606382
ENST00000428769	1.25221	0.104555	0.224818	1.76111	0.0213386	0.485015
ENST00000569473	1.59827	3.49e-07	1.62e-05	1.50967	0.222503	0.634487
ENST00000522197	1.29507	0.128585	0.260677	1.45532	0.184211	0.611112
ENST00000519144	1.97879	1.49e-07	8.66e-06	1.31374	0.207062	0.626744
ENST00000433499	1.36819	0.148316	0.288233	1.64481	0.263688	0.665869
ENST00000548473	1.38181	0.000283343	0.00261651	1.01514	0.96432	0.990395
ENST00000570712	-1.44262	0.00246315	0.0133934	1.16095	0.391438	0.747575
ENST00000565238	1.1071	0.603603	0.739695	1.77778	0.0824431	0.545736
ENST00000549241	1.68137	0.00247636	0.0134398	1.08254	0.735711	0.909365
ENST00000504610	-1.14386	0.464127	0.623857	-1.39572	0.0585766	0.534115
ENST00000562349	1.26256	0.00204809	0.0116342	1.24631	0.0865629	0.545912
ENST00000469484	2.731	3.56e-06	8.99e-05	-1.27439	0.273471	0.673581
ENST00000561606	-1.10393	0.31057	0.478703	1.03015	0.829027	0.947201
ENST00000455896	1.25079	0.202042	0.356373	-1.12503	0.330349	0.709686
ENST00000444388	-1.02015	0.89852	0.941404	-1.13528	0.569172	0.838676
ENST00000426218	-1.18193	0.21804	0.375906	1.85338	0.0887625	0.547494
ENST00000515865	1.00958	0.939804	0.965705	1.39542	0.174758	0.603154
ENST00000564893	1.39009	0.00409676	0.0197941	1.44622	0.190669	0.616163
ENST00000533203	1.45187	0.00169343	0.010058	1.99517	0.0927843	0.551851
ENST00000570945	1.14853	0.302277	0.469907	-1.04052	0.896857	0.970712
ENST00000427833	-1.0704	0.457502	0.617864	1.01481	0.928629	0.980422
ENST00000534594	1.53782	0.0208131	0.0687441	-1.55959	0.299164	0.691358
ENST00000579057	-1.20024	0.0636621	0.156987	-1.19861	0.488279	0.800223
ENST00000504670	1.07901	0.280312	0.445953	-1.05671	0.723596	0.90631
ENST00000497366	1.12473	0.469719	0.629243	1.20053	0.516312	0.813419
ENST00000514214	-2.44687	6.14e-07	2.39e-05	-1.35716	0.0532845	0.530773
ENST00000562356	-1.26019	0.052565	0.136424	1.07412	0.541689	0.826147
ENST00000578022	1.03551	0.799015	0.877688	1.43244	0.102015	0.556428
ENST00000554257	1.02719	0.858489	0.916382	1.08689	0.832006	0.948191
ENST00000529014	1.18369	0.166838	0.31281	1.79421	0.168857	0.600659
ENST00000458302	1.27332	0.125706	0.256188	1.52124	0.0758096	0.541499
ENST00000534006	1.30337	0.000885722	0.00610866	1.83018	0.0568976	0.533883
ENST00000443161	1.08745	0.195374	0.348509	-1.12306	0.483012	0.797733
ENST00000421275	1.06327	0.196631	0.350012	1.44845	0.0458672	0.523633
ENST00000446301	1.00145	0.991241	0.994942	1.00175	0.994626	0.997797
ENST00000522897	1.93321	4.54e-05	0.000626457	1.84023	0.0370101	0.506798
ENST00000567376	1.31951	0.00314909	0.0162178	1.42579	0.39533	0.750117
ENST00000425089	1.46977	0.0287279	0.0879772	-1.04688	0.804542	0.938153
ENST00000521408	1.0558	0.770227	0.859245	-1.13278	0.572403	0.840115
ENST00000445708	-1.54179	0.015099	0.05403	-1.60716	0.000299349	0.223678
ENST00000441052	-1.28359	0.00081893	0.0057667	-1.03677	0.892502	0.969678
ENST00000503710	-1.00018	0.9993	0.999455	1.21564	0.480086	0.795934
ENST00000502400	-1.39731	0.000923456	0.00630987	1.54426	0.0940623	0.552322
ENST00000535893	1.15327	0.394933	0.561229	-1.1558	0.418582	0.762331
ENST00000666302	1.01918	0.87904	0.929093	1.22487	0.430417	0.768849
ENST00000423747	-1.07463	0.572927	0.716113	-1.40108	0.24225	0.647566
ENST00000430098	1.10289	0.459471	0.619502	1.06455	0.758465	0.919436
ENST00000458236	-1.72636	1.4e-05	0.000252341	1.36732	0.259598	0.662502
ENST00000468072	1.27561	0.036331	0.104206	-1.29106	0.340254	0.716657
ENST00000585336	1.44665	0.00047021	0.00377587	1.3036	0.195103	0.619908
ENST00000511703	1.2838	0.195057	0.348138	1.1494	0.519465	0.814995
ENST00000448272	-2.47001	0.00399494	0.0194222	-1.39411	0.424043	0.764813
ENST00000531210	1.05199	0.74149	0.838646	1.67228	0.00978042	0.429375
ENST00000507838	-2.26933	3.72e-06	9.32e-05	-1.37104	0.349598	0.722747
ENST00000551288	1.17563	0.0417579	0.115402	-1.17092	0.413347	0.759496
ENST00000558671	2.01954	0.000688976	0.00505008	-1.01374	0.956987	0.98868
ENST00000523658	1.07667	0.62579	0.756962	-1.32152	0.374378	0.737044
ENST00000567369	-6.08388	4.2e-09	7.42e-07	-2.2438	0.0852174	0.545908
ENST00000561669	1.14388	0.0856623	0.194729	-1.06403	0.828054	0.94684
ENST00000508742	-2.50386	1.42e-05	0.000254753	-1.14107	0.443991	0.776322
ENST00000443930	1.14695	0.227068	0.386527	1.43508	0.205865	0.625768
ENST00000454595	-1.54411	0.135397	0.270448	-2.10527	0.00807058	0.414403
ENST00000655738	1.06047	0.631803	0.761531	1.25864	0.407916	0.756507
ENST00000426467	-1.13268	0.434071	0.597606	1.54477	0.190428	0.616163
ENST00000504332	1.0616	0.714059	0.819912	1.34119	0.326695	0.707637
ENST00000453914	-2.69938	3.57e-06	9.01e-05	-1.70266	0.212922	0.629568
ENST00000568458	1.06251	0.661148	0.783419	1.28241	0.388901	0.746251
ENST00000604491	-1.04242	0.70006	0.811057	-2.09535	0.0621877	0.534248
ENST00000607215	1.0331	0.729439	0.830902	-1.01615	0.936759	0.982498
ENST00000530778	-1.02623	0.778194	0.86456	-1.01668	0.910256	0.974996
ENST00000569859	-1.00782	0.976933	0.986894	2.17212	0.0578879	0.534115
ENST00000664474	-1.1138	0.555196	0.701362	1.29871	0.395767	0.750117
ENST00000550035	1.5499	0.0164815	0.057777	1.15944	0.627816	0.864395
ENST00000565937	-1.50818	0.001088	0.00716478	-1.09037	0.699985	0.895582
ENST00000521399	1.27826	0.00556009	0.0250534	1.51642	0.0382567	0.509369
ENST00000435108	1.68044	3.6e-05	0.000526349	1.3889	0.280933	0.678875
ENST00000517864	1.18809	0.156643	0.299663	1.189	0.391596	0.747659
ENST00000515703	-1.00905	0.955044	0.974741	-1.05058	0.848362	0.953943
ENST00000417359	1.41673	0.000819842	0.00576998	-1.07175	0.748746	0.915805
ENST00000518639	-1.21528	0.0244395	0.0777609	1.06037	0.690951	0.891807
ENST00000547094	1.95972	9.27e-05	0.00108389	-1.01248	0.959899	0.989513
ENST00000427373	-1.33173	0.0152178	0.054389	-1.74757	0.177197	0.605144
ENST00000554235	-1.85565	8.13e-08	5.47e-06	1.06686	0.846459	0.953779
ENST00000438867	1.62339	0.00346683	0.0174532	1.12967	0.390252	0.746729
ENST00000540802	-1.31614	0.636169	0.764587	-2.13464	0.0614022	0.534248
ENST00000565137	1.28518	0.000313308	0.00281171	1.86008	0.0247551	0.492524
ENST00000453348	-1.37751	0.00771136	0.0323017	-1.1861	0.27039	0.671059
ENST00000512213	-1.38284	0.00642378	0.0279636	1.66884	0.368221	0.733719
ENST00000443154	-1.05219	0.783816	0.868173	-1.16259	0.672049	0.884959
ENST00000539734	1.126	0.321311	0.490311	1.57356	0.0648299	0.534248
ENST00000522960	1.03274	0.800378	0.87871	-1.03038	0.936495	0.982498
ENST00000622328	1.05014	0.796349	0.876139	1.04736	0.865804	0.96014
ENST00000519451	1.20908	0.166516	0.312439	1.35849	0.255971	0.659181
ENST00000564147	1.22326	0.130422	0.263262	1.10875	0.613091	0.857856
ENST00000444923	-1.0587	0.504798	0.659191	1.32937	0.163403	0.598729
ENST00000457548	1.32497	0.000243701	0.00231081	1.18134	0.206993	0.626679
ENST00000417460	-1.58153	0.0112491	0.0432287	-1.45804	0.115045	0.567773
ENST00000452962	-1.53067	0.000983402	0.00661524	-1.40135	0.141801	0.586613
ENST00000423963	1.86994	4.15e-05	0.00058631	1.34804	0.134004	0.579234
ENST00000446115	1.46622	0.569256	0.713152	-1.36053	0.563174	0.83554
ENST00000566814	-1.20323	0.245935	0.408509	1.01064	0.969638	0.991465
ENST00000608770	-1.6735	9.57e-06	0.000189701	1.52781	0.406985	0.755712
ENST00000525893	1.05157	0.734909	0.834421	1.18011	0.575282	0.841916
ENST00000532453	-1.06038	0.683486	0.798742	-1.25987	0.518605	0.814338
ENST00000417559	-1.39859	0.0281601	0.0865774	-1.02302	0.929328	0.980636
ENST00000426962	-4.03592	1.86e-08	1.92e-06	-1.19775	0.544403	0.827293
ENST00000455957	1.35304	0.0975934	0.214062	-1.32197	0.485386	0.799096
ENST00000428289	1.11722	0.517631	0.669827	-1.92552	0.0358172	0.506798
ENST00000414483	1.22241	0.181593	0.331442	-1.03555	0.924018	0.979342
ENST00000549878	-2.02572	0.000131892	0.00141607	-1.64313	0.00379463	0.372056
ENST00000411479	1.03349	0.858955	0.916572	1.41179	0.327752	0.707637
ENST00000563775	4.67817	3.8e-08	3.14e-06	-1.197	0.664155	0.879627
ENST00000449386	3.82569	3.91e-10	1.68e-07	1.07629	0.663887	0.879627
ENST00000669070	1.13566	0.36194	0.530139	1.29881	0.203659	0.625092
ENST00000569258	1.10216	0.269643	0.434816	1.26418	0.190938	0.616338
ENST00000453324	-1.19723	0.0213824	0.0701536	1.06348	0.679022	0.88764
ENST00000446281	1.16403	0.0522363	0.135942	1.11809	0.219305	0.633464
ENST00000499986	-1.3449	0.000159584	0.00164961	-1.04681	0.855352	0.956814
ENST00000583267	1.28981	0.051663	0.13486	1.05155	0.702523	0.89745
ENST00000565181	-1.1185	0.168891	0.315444	-1.59102	0.0210926	0.485015
ENST00000429074	-2.43239	5.63e-06	0.000127089	-1.47759	0.102708	0.556428
ENST00000608317	-1.11358	0.389538	0.556104	-1.01183	0.964137	0.990395
ENST00000620649	-2.04846	0.000101915	0.00116041	-1.50039	0.262862	0.665808
ENST00000507932	-1.02529	0.835421	0.901946	1.82208	0.0596376	0.534248
ENST00000562574	-1.03523	0.829511	0.897932	1.46771	0.196371	0.619993
ENST00000417942	-1.2892	0.737069	0.835844	-3.46978	0.054481	0.530867
ENST00000416646	1.24328	0.0344231	0.100197	1.12822	0.582717	0.845636
ENST00000445345	1.14817	0.34005	0.508498	1.08778	0.66785	0.88233
ENST00000533588	1.44943	0.10803	0.230345	-1.04366	0.883023	0.966381
ENST00000585832	-1.08073	0.390696	0.557202	1.4752	0.0931177	0.552139
ENST00000577863	1.21982	0.297747	0.465094	1.32512	0.293393	0.687938
ENST00000563062	1.27529	0.310037	0.478228	1.4003	0.52173	0.816148
ENST00000453988	-1.34654	0.00366561	0.0181773	1.07855	0.690625	0.891748
ENST00000566446	-1.37948	0.0022321	0.0123957	-1.13223	0.512682	0.811279
ENST00000581240	-1.48038	0.215941	0.373274	-1.39704	0.493422	0.801864
ENST00000638195	-1.00521	0.917715	0.952349	-1.19295	0.2148	0.630482
ENST00000366167	1.19969	0.124867	0.255054	1.00553	0.981943	0.994799
ENST00000525424	1.08915	0.456003	0.616664	1.10462	0.595578	0.850388
ENST00000558454	1.08962	0.536118	0.685824	-1.15263	0.339045	0.716014
ENST00000573755	-1.26066	0.00474984	0.0222093	-1.07708	0.676609	0.886536
ENST00000445682	1.01623	0.653135	0.776913	2.15068	0.0773211	0.542088
ENST00000517335	1.24373	0.0022057	0.0122914	1.03676	0.827282	0.946424
ENST00000544421	1.63354	9.9e-06	0.000194427	1.53224	0.214672	0.630482
ENST00000518848	1.20628	0.0474893	0.12677	1.13375	0.39903	0.751721
ENST00000449391	1.02905	0.80596	0.882565	1.29022	0.248913	0.652994
ENST00000584547	-4.02612	2.03e-07	1.08e-05	-1.65948	0.139555	0.584761
ENST00000577807	-1.00624	0.950982	0.972221	1.13933	0.49179	0.801189
ENST00000455503	1.07919	0.584463	0.725021	-1.234	0.371163	0.736101
ENST00000418358	1.15802	0.0420135	0.115935	1.33634	0.251956	0.655837
ENST00000485974	-1.04214	0.824059	0.894357	1.01236	0.961492	0.990111
ENST00000587218	1.10428	0.520809	0.672542	1.78488	0.185525	0.612343
ENST00000568134	1.14976	0.0656793	0.160686	1.50052	0.0705088	0.536004
ENST00000533740	-2.30389	6.24e-08	4.56e-06	-1.33684	0.153123	0.593549
ENST00000450304	1.24991	0.0257881	0.080944	-1.00378	0.99052	0.996294
ENST00000519280	1.07711	0.576732	0.719027	1.50134	0.0910937	0.550275
ENST00000499560	-1.67177	0.000250894	0.00237115	-1.60908	0.0207231	0.485015
ENST00000612281	-1.63958	0.00436411	0.0207861	-1.00718	0.939938	0.983561
ENST00000413818	1.14211	0.307813	0.475732	1.05598	0.814611	0.940561
ENST00000451298	-1.09083	0.345539	0.514233	1.68575	0.0407115	0.513642
ENST00000527283	1.46948	0.00147985	0.00907359	1.69597	0.0592356	0.534248
ENST00000558042	-1.13817	0.0320975	0.0951894	-1.38428	0.237599	0.643194
ENST00000425205	1.27545	0.0431424	0.118192	1.70216	0.111174	0.564745
ENST00000524768	1.58327	1.71e-07	9.59e-06	1.65801	0.120923	0.569229
ENST00000493616	1.21332	0.00347571	0.0174726	-1.52841	0.0363184	0.506798
ENST00000449143	1.17778	0.281019	0.446849	-1.02899	0.880063	0.96528
ENST00000425837	1.60183	0.0154102	0.0549323	1.46538	0.0691224	0.534769
ENST00000445073	-2.13867	0.130777	0.263711	-1.19146	0.60451	0.854441
ENST00000615671	-1.47764	0.00149205	0.0091224	-1.76774	0.0585056	0.534115
ENST00000543036	1.10229	0.289157	0.4558	-1.03308	0.842171	0.952007
ENST00000433646	1.06094	0.537496	0.687076	-1.39948	0.258938	0.661833
ENST00000428590	-1.85558	0.00112198	0.00732942	-1.02767	0.883722	0.966549
ENST00000453584	1.16469	0.257939	0.422063	-1.00035	0.998639	0.999414
ENST00000422150	1.05463	0.742482	0.839473	1.28688	0.229999	0.637749
ENST00000605298	-1.66925	4.16e-07	1.81e-05	-1.76489	0.0115458	0.43937
ENST00000456526	1.08674	0.643232	0.769546	1.84095	0.175633	0.603154
ENST00000568885	-1.25492	0.0105009	0.041094	-1.32637	0.310302	0.698391
ENST00000432733	1.06572	0.613642	0.747878	1.24576	0.228639	0.637086
ENST00000552628	1.00878	0.909077	0.947527	1.32789	0.257745	0.661173
ENST00000567609	-1.19952	0.360239	0.528428	-1.21954	0.343118	0.71828
ENST00000655714	1.14427	0.408707	0.573943	-1.02025	0.920228	0.978197
ENST00000511627	-1.39691	0.232129	0.392526	-1.40469	0.558643	0.83387
ENST00000419083	-1.02779	0.839824	0.904599	1.34602	0.14404	0.587904
ENST00000427046	1.08964	0.396545	0.562837	1.2123	0.202373	0.624478
ENST00000649774	-1.16336	0.374533	0.542336	-1.15388	0.383087	0.7417
ENST00000551905	1.43257	0.0590587	0.148821	1.12661	0.62923	0.865068
ENST00000444800	1.5856	0.00148991	0.00911144	1.02584	0.918433	0.977497
ENST00000565518	-1.6645	0.0234198	0.075287	1.05776	0.846643	0.953779
ENST00000454060	-1.27103	0.0641435	0.157932	-1.10144	0.697926	0.894412
ENST00000416894	1.10443	0.755747	0.849002	-1.02285	0.907663	0.974118
ENST00000545904	1.15785	0.0155295	0.0552504	1.73463	0.00289975	0.369775
ENST00000431722	1.02277	0.870016	0.923719	-1.28926	0.295797	0.690278
ENST00000428263	1.45337	0.0125915	0.0470625	-1.55837	0.00258958	0.369775
ENST00000424211	-1.16212	0.0259047	0.0811646	1.28896	0.397959	0.751513
ENST00000565543	1.04873	0.633644	0.763064	1.0759	0.752716	0.917505
ENST00000535921	1.56277	0.00280828	0.0148294	-1.08807	0.482754	0.79755
ENST00000429456	-1.19355	0.097629	0.214122	1.02145	0.939556	0.983509
ENST00000418471	-1.25655	0.0576515	0.146174	1.07377	0.783344	0.929423
ENST00000415675	-1.25253	0.0643931	0.15838	1.31242	0.223353	0.634521
ENST00000583314	1.39811	0.0458771	0.123621	-1.14719	0.682561	0.888839
ENST00000577218	-1.20015	0.238526	0.399628	1.47837	0.043857	0.523633
ENST00000432626	-1.3202	0.265016	0.429772	-1.16208	0.636944	0.868823
ENST00000420245	1.11992	0.192236	0.344676	1.06586	0.79022	0.932727
ENST00000578819	-1.18418	0.0656742	0.160686	1.04359	0.823355	0.944297
ENST00000419237	-1.03351	0.774862	0.862328	1.20153	0.453871	0.781678
ENST00000563449	-1.0995	0.459823	0.619816	-1.3232	0.365709	0.732528
ENST00000417715	1.37927	0.0177513	0.0611076	1.68538	0.218521	0.63297
ENST00000571340	-1.24938	0.354534	0.522735	1.02417	0.963359	0.990381
ENST00000414640	2.05959	2.22e-10	1.24e-07	1.25445	0.0920322	0.551469
ENST00000425576	1.1676	0.22853	0.388246	-1.05346	0.822656	0.943852
ENST00000400768	-1.287	0.0898728	0.201657	1.96909	0.0084904	0.415623
ENST00000416406	-1.08256	0.504228	0.65878	-1.01382	0.950602	0.987094
ENST00000553961	1.42022	0.0064261	0.0279689	1.391	0.192171	0.617323
ENST00000530510	-1.57295	0.00420416	0.0201958	-1.00463	0.989634	0.996294
ENST00000580500	1.60587	0.000385073	0.00326496	1.84695	0.0908407	0.549912
ENST00000325660	1.09619	0.230224	0.390108	-1.31451	0.334944	0.713321
ENST00000563471	-1.11493	0.475759	0.634336	-1.18369	0.211805	0.628979
ENST00000432536	1.12052	0.378579	0.546049	-1.18473	0.494749	0.80268
ENST00000446184	1.19721	0.077879	0.181661	1.07427	0.632114	0.866311
ENST00000396885	1.15564	0.0276873	0.0854486	1.27231	0.353414	0.725182
ENST00000301683	1.33658	0.0826457	0.189378	1.07959	0.705105	0.898518
ENST00000530283	1.87781	0.00019	0.00190155	1.78889	0.233047	0.639755
ENST00000560248	-1.21523	0.155112	0.297417	-1.30108	0.05327	0.530773
ENST00000580867	-1.19688	0.0211142	0.0694875	1.27815	0.207999	0.627005
ENST00000667547	2.31107	0.00082192	0.0057783	-1.02636	0.929017	0.980631
ENST00000569249	-1.01895	0.895954	0.939888	1.42869	0.244865	0.649741
ENST00000532296	1.08097	0.430891	0.594801	-2.37784	0.00326559	0.369775
ENST00000524264	-1.19375	0.162563	0.306937	-1.1969	0.264017	0.66589
ENST00000571197	1.1417	0.454059	0.615027	-1.06077	0.825998	0.945878
ENST00000434182	1.1333	0.108298	0.230661	1.12582	0.588365	0.846982
ENST00000515296	1.09006	0.216576	0.374172	1.22385	0.15968	0.596481
ENST00000566440	-1.07401	0.403527	0.569167	1.39798	0.17285	0.602431
ENST00000452120	-1.03503	0.929607	0.959277	1.13849	0.548808	0.82957
ENST00000446592	1.58129	4.32e-05	0.00060384	2.28532	0.0757593	0.541499
ENST00000503034	1.11299	0.37132	0.53953	1.28004	0.073581	0.539093
ENST00000450800	1.11371	0.521246	0.672972	1.66961	0.0727253	0.5389
ENST00000567465	1.16298	0.25049	0.413525	1.57054	0.112301	0.566662
ENST00000451829	1.40619	0.0169713	0.0591005	1.53756	0.293399	0.687938
ENST00000671472	1.44407	0.00401527	0.0195026	1.38199	0.0135457	0.45116
ENST00000422013	-1.3854	0.143386	0.28116	1.32387	0.2432	0.648111
ENST00000422239	1.07898	0.544069	0.692972	1.13991	0.570128	0.839173
ENST00000437132	1.10572	0.28911	0.455791	2.03312	0.0453819	0.523633
ENST00000414189	2.14115	0.000198017	0.00196729	2.15786	0.120398	0.569229
ENST00000568106	-1.00177	0.984847	0.991225	-1.00508	0.979318	0.994112
ENST00000583326	1.12214	0.458961	0.619098	1.43735	0.294814	0.689682
ENST00000416100	-1.05068	0.729458	0.830902	-1.14462	0.561034	0.834633
ENST00000523840	-1.19658	0.0272504	0.0844043	-1.84502	0.00309782	0.369775
ENST00000424252	1.2173	0.0245453	0.0780013	-1.60731	0.20273	0.624628
ENST00000559915	-1.27867	0.000122488	0.00133515	-1.01594	0.731954	0.90842
ENST00000571590	1.09483	0.337563	0.506452	1.01117	0.9418	0.984378
ENST00000512398	-1.04743	0.646662	0.771931	1.19388	0.367813	0.733437
ENST00000658676	1.0767	0.556258	0.70236	1.16018	0.198205	0.620959
ENST00000426737	-1.98028	0.0144364	0.0523771	-1.68403	0.0142802	0.4554
ENST00000411573	1.32653	0.165146	0.310293	-1.1075	0.808699	0.939556
ENST00000528482	1.06576	0.467781	0.62723	1.60556	0.0734258	0.539093
ENST00000569032	1.02548	0.761029	0.852486	1.36472	0.119615	0.569229
ENST00000452336	-1.80167	0.000835448	0.00585108	-1.16907	0.544282	0.827293
ENST00000653368	1.06501	0.399609	0.56571	1.29952	0.172362	0.601775
ENST00000419815	1.5514	0.000331721	0.00294216	-1.13884	0.766778	0.922696
ENST00000546674	1.13836	0.136849	0.272526	1.8724	0.0400721	0.511248
ENST00000567227	-1.52186	0.141573	0.278855	-2.38432	0.00402355	0.38446
ENST00000673788	2.65084	2.64e-06	7.29e-05	1.06904	0.872433	0.962377
ENST00000606227	-1.33211	0.0113338	0.0434768	-1.05256	0.813317	0.940286
ENST00000566929	1.45915	0.000157048	0.00162757	-1.00905	0.975	0.992894
ENST00000552675	1.41614	0.00133506	0.00838918	1.05852	0.678294	0.887454
ENST00000376593	1.1712	0.600374	0.737244	1.36207	0.24187	0.647152
ENST00000419511	1.18928	0.222884	0.381823	1.17639	0.473622	0.792953
ENST00000592680	1.01391	0.913783	0.950129	-1.3176	0.0992681	0.553909
ENST00000443919	-1.09331	0.310193	0.478357	-1.12512	0.757752	0.919356
ENST00000551067	1.5892	0.00353277	0.0176885	1.09224	0.717134	0.903824
ENST00000443562	1.21037	0.0285813	0.0876532	1.86247	0.120146	0.569229
ENST00000427360	-1.22944	0.160718	0.304656	-1.96492	0.0604641	0.534248
ENST00000426528	-1.0734	0.587039	0.727133	-1.1394	0.45485	0.782166
ENST00000425503	-1.99082	0.000922223	0.00630479	-1.30766	0.0825264	0.545736
ENST00000456090	1.1613	0.103022	0.222303	1.53322	0.0502555	0.526258
ENST00000456917	-1.25187	0.142388	0.279922	-1.00336	0.987136	0.995867
ENST00000450706	-1.61458	0.00501892	0.0231673	-1.12021	0.670201	0.88368
ENST00000423193	-1.33455	0.00277453	0.0146834	1.11466	0.387747	0.745268
ENST00000435295	-1.20311	0.183098	0.33342	-1.18016	0.336908	0.714556
ENST00000541293	1.83769	0.00270126	0.0143998	1.07927	0.668628	0.88287
ENST00000433265	-1.22154	0.0311531	0.0931716	1.1041	0.431901	0.769206
ENST00000451496	-1.73931	0.00967691	0.0384706	-1.89563	0.087853	0.54697
ENST00000447019	-1.67533	0.170797	0.317716	-2.12501	0.132196	0.576927
ENST00000610032	-1.29643	0.00177608	0.0104202	-1.03112	0.849179	0.954275
ENST00000522028	1.14922	0.367859	0.536131	-1.0026	0.990861	0.996311
ENST00000436524	1.03657	0.836246	0.902421	-1.44007	0.238119	0.643709
ENST00000449405	-1.09892	0.277135	0.442665	1.2675	0.28805	0.684217
ENST00000366424	1.21445	0.52702	0.677904	1.02951	0.916877	0.977033
ENST00000671523	-2.13793	0.0842819	0.192303	-1.37765	0.372153	0.736566
ENST00000542689	-1.29321	0.387413	0.554397	1.16841	0.40821	0.75651
ENST00000443224	-2.56984	6.4e-06	0.000140734	-1.79898	0.00399959	0.38446
ENST00000557062	1.12514	0.307318	0.47511	-1.03346	0.872917	0.962508
ENST00000490153	-1.04009	0.821879	0.892892	1.18332	0.47316	0.792847
ENST00000454029	-1.07617	0.651456	0.775573	1.02627	0.927704	0.980248
ENST00000554055	1.18106	0.0526158	0.136491	-1.34771	0.362501	0.731134
ENST00000533481	1.09993	0.4453	0.607058	1.11849	0.310213	0.698341
ENST00000511592	1.01795	0.898635	0.941404	1.97439	0.18103	0.609528
ENST00000543922	-1.17995	0.565487	0.710272	-1.53177	0.242313	0.647667
ENST00000635654	1.45679	0.000384325	0.00326076	1.4115	0.356044	0.726706
ENST00000512916	-1.0179	0.636024	0.764587	-1.03902	0.822036	0.943343
ENST00000576014	1.41898	0.00481223	0.0224562	1.20329	0.41834	0.762331
ENST00000562341	1.5586	0.00292401	0.0153058	1.89089	0.124625	0.570622
ENST00000435524	-1.0975	0.098056	0.214802	-1.13068	0.456195	0.782443
ENST00000417875	1.26501	0.250618	0.413651	-1.59421	0.134461	0.579654
ENST00000564683	1.15463	0.0523434	0.136109	-1.05093	0.814194	0.940461
ENST00000474768	-2.26619	0.000445328	0.00362916	-1.33325	0.276054	0.675435
ENST00000563162	1.1317	0.263953	0.428398	-1.23268	0.157111	0.595011
ENST00000521242	-1.1816	0.507978	0.661936	1.12777	0.631874	0.866208
ENST00000620734	1.28077	0.30071	0.468389	-1.13274	0.699472	0.895201
ENST00000442700	-1.05819	0.538036	0.687664	-1.05903	0.539796	0.825578
ENST00000514569	1.09648	0.702925	0.81299	1.13333	0.757241	0.919273
ENST00000537327	-1.01285	0.957432	0.976275	1.04359	0.909131	0.974673
ENST00000479018	1.62741	1.34e-05	0.000242347	-1.38511	0.413823	0.759608
ENST00000615716	1.21374	0.113783	0.238871	1.67005	0.0750086	0.541393
ENST00000436713	1.21884	0.261005	0.425218	1.09651	0.689448	0.891338
ENST00000562669	1.21247	0.38886	0.555474	-1.2408	0.204222	0.625322
ENST00000522882	1.22828	0.000652297	0.00485012	1.22319	0.189943	0.615746
ENST00000480237	2.01964	1.88e-06	5.62e-05	1.29544	0.238903	0.644403
ENST00000535914	1.1221	0.316887	0.485655	1.83597	0.231107	0.638554
ENST00000562945	-1.67508	0.189747	0.341495	-1.88515	0.228943	0.637243
ENST00000583122	-2.11512	3.06e-06	8.13e-05	1.26415	0.404441	0.753537
ENST00000530194	-1.83282	0.0090727	0.0366461	-1.36433	0.213413	0.629865
ENST00000489488	1.08555	0.278767	0.444253	1.05781	0.704269	0.898154
ENST00000429224	1.33621	0.00194154	0.011167	-1.3043	0.440974	0.774492
ENST00000517505	-1.51929	1.69e-05	0.000292149	1.05381	0.910574	0.975115
ENST00000438219	1.04237	0.710613	0.818129	-1.20741	0.513662	0.811757
ENST00000659767	1.18849	0.200491	0.354355	1.39573	0.0940113	0.552269
ENST00000444093	1.12372	0.199104	0.352918	-1.28499	0.347391	0.721488
ENST00000644334	1.12482	0.283916	0.449968	1.15072	0.375971	0.737786
ENST00000528982	-1.17255	0.0488825	0.12951	1.25426	0.252376	0.656207
ENST00000504429	1.01909	0.902463	0.943263	1.25836	0.171654	0.601335
ENST00000456255	1.05547	0.747846	0.843089	1.15679	0.643425	0.870951
ENST00000424242	-1.18074	0.0248365	0.0786327	1.03146	0.864975	0.959843
ENST00000562054	-1.23438	0.0204069	0.0677279	-1.08125	0.639365	0.869532
ENST00000428857	-1.24054	0.00353765	0.0177061	1.39311	0.102749	0.556428
ENST00000433079	-2.30063	5.52e-09	8.8e-07	-1.24232	0.361106	0.730294
ENST00000585025	1.17712	0.169803	0.316484	1.03742	0.840211	0.950927
ENST00000533437	1.14865	0.121358	0.249833	1.01694	0.918024	0.977425
ENST00000426775	1.56711	0.00130521	0.00823975	1.60412	0.114614	0.567773
ENST00000558738	1.8787	0.000384297	0.00326076	1.19759	0.479159	0.795408
ENST00000479041	-1.0592	0.717339	0.821978	1.13455	0.41496	0.760534
ENST00000565802	-1.00325	0.955007	0.974741	-1.00696	0.934746	0.982005
ENST00000664694	1.42683	3.61e-05	0.000527264	1.57625	0.0424748	0.51949
ENST00000439413	1.23545	0.0577109	0.146238	1.45516	0.345024	0.719414
ENST00000564705	1.17701	0.225487	0.384752	-1.1005	0.594023	0.849751
ENST00000563182	1.05556	0.589594	0.729109	-1.52045	0.292387	0.687306
ENST00000564541	1.09357	0.158636	0.301974	-1.13733	0.51088	0.810599
ENST00000580311	-1.13394	0.303424	0.470954	-1.20274	0.459447	0.7839
ENST00000397057	-1.04302	0.740014	0.837785	1.00076	0.995921	0.998252
ENST00000649318	1.12078	0.306914	0.474741	2.46471	0.0142179	0.4554
ENST00000355358	1.22045	0.0676015	0.163896	1.3414	0.175622	0.603154
ENST00000561202	1.39298	0.000498859	0.00394455	1.84599	0.035127	0.506798
ENST00000453199	1.15319	0.229827	0.389706	1.04008	0.895065	0.970318
ENST00000441212	-1.23101	0.0412899	0.114403	-1.20424	0.550196	0.83056
ENST00000648961	1.6469	0.00017503	0.00177793	2.54479	0.0490881	0.525121
ENST00000430820	1.05094	0.478813	0.636917	-1.51964	0.0642162	0.534248
ENST00000558209	1.68992	3.99e-07	1.78e-05	-1.03486	0.894222	0.970085
ENST00000585801	1.08367	0.250707	0.413693	1.22912	0.305632	0.694915
ENST00000525376	-3.18332	1.29e-06	4.18e-05	-1.20125	0.697186	0.894216
ENST00000508878	-1.84044	1.52e-06	4.74e-05	-1.19305	0.534702	0.8227
ENST00000652852	1.57626	0.021168	0.0696184	1.93067	0.0691253	0.534769
ENST00000443162	-1.10291	0.441669	0.604023	-1.03869	0.897082	0.970712
ENST00000512952	1.32435	0.0210606	0.0693534	-1.11416	0.649113	0.872978
ENST00000547515	1.34779	0.0165883	0.0580806	1.11572	0.605019	0.854546
ENST00000450287	-1.15989	0.394083	0.560515	-1.15241	0.400428	0.75187
ENST00000441272	-1.25976	0.122177	0.251018	-1.02803	0.876398	0.963805
ENST00000564925	1.16139	0.241167	0.402715	1.01254	0.958811	0.989374
ENST00000520185	1.34403	0.305242	0.473062	-2.68096	0.0115111	0.43937
ENST00000561642	1.01567	0.92551	0.957154	1.08345	0.642292	0.870695
ENST00000541460	1.12392	0.150891	0.291796	1.53019	0.0396176	0.510452
ENST00000421964	-1.27292	0.0140315	0.0512784	1.11531	0.382976	0.741691
ENST00000622796	-1.15897	0.160868	0.304785	-1.12061	0.471416	0.792164
ENST00000458107	1.02245	0.888403	0.935617	1.81073	0.149214	0.589904
ENST00000437067	1.15215	0.567529	0.711875	1.45011	0.348768	0.722598
ENST00000376482	1.16782	0.0173958	0.060189	1.13993	0.503359	0.807359
ENST00000443946	-1.60534	0.101332	0.219574	-1.39334	0.0360963	0.506798
ENST00000521483	1.15762	0.157244	0.300365	1.8059	0.00497819	0.39144
ENST00000425425	1.14687	0.16911	0.315713	1.49616	0.0107814	0.433288
ENST00000443714	1.31838	0.061666	0.153437	1.34343	0.111767	0.566007
ENST00000397864	-1.00586	0.969292	0.982892	-1.4137	0.326916	0.707637
ENST00000505122	1.45067	0.00324286	0.0166109	1.2977	0.344692	0.719414
ENST00000458739	-1.05399	0.396081	0.562457	-1.13536	0.304837	0.694675
ENST00000440874	-1.24074	0.111906	0.236085	-1.97159	0.0200873	0.482411
ENST00000581303	1.34097	0.00238074	0.0130111	1.56052	0.037288	0.506798
ENST00000575953	-1.81383	0.000486052	0.00386578	-1.2622	0.312061	0.699754
ENST00000582866	1.1744	0.0963782	0.212099	1.13224	0.724896	0.906418
ENST00000520575	1.64229	3.72e-05	0.00053944	1.00351	0.987144	0.995867
ENST00000440862	-1.13613	0.0494181	0.130532	1.06193	0.790719	0.932996
ENST00000506255	1.12649	0.354007	0.522137	1.12651	0.673251	0.885216
ENST00000453666	-1.01163	0.921134	0.95435	-1.32746	0.238494	0.643996
ENST00000444102	-1.94057	1.71e-06	5.23e-05	1.06452	0.80681	0.939029
ENST00000427439	-1.06579	0.809426	0.884991	1.63223	0.0788086	0.543238
ENST00000530479	-1.0207	0.81076	0.885511	1.07309	0.716189	0.903425
ENST00000564352	-1.3022	2.83e-05	0.000435269	1.0388	0.836773	0.94966
ENST00000505089	2.81041	1.17e-07	7.25e-06	-1.2546	0.510707	0.81056
ENST00000461286	1.19005	0.110676	0.234253	-1.50024	0.139799	0.584761
ENST00000564290	1.21543	0.13163	0.264934	1.44222	0.169065	0.600659
ENST00000560740	1.02654	0.890004	0.936462	1.01001	0.967984	0.991139
ENST00000447623	-1.26363	0.0600753	0.150653	1.03651	0.87979	0.965154
ENST00000414844	-1.37736	0.022602	0.0731781	-1.02166	0.883662	0.966549
ENST00000449620	1.43791	2.52e-05	0.000396954	1.40541	0.164082	0.598837
ENST00000441360	1.32286	0.06375	0.157173	-1.07563	0.624882	0.86293
ENST00000609510	1.18579	0.390176	0.556707	-1.20743	0.543177	0.826811
ENST00000435315	1.15774	0.235387	0.396295	1.02718	0.847193	0.953809
ENST00000399247	-2.2058	0.000279407	0.0025885	1.10769	0.553367	0.831678
ENST00000445784	-1.02903	0.806937	0.883204	1.60007	0.200521	0.622955
ENST00000525811	-1.24906	0.0111182	0.0428341	-1.03059	0.848177	0.953943
ENST00000528139	-1.76581	0.000193405	0.00192889	1.05461	0.832012	0.948191
ENST00000515343	-1.79106	0.00281858	0.0148686	-1.89585	0.0774767	0.542088
ENST00000606915	-1.37449	0.00343349	0.0173425	-1.0713	0.629805	0.865291
ENST00000503778	1.15988	0.275697	0.441078	1.08002	0.78776	0.931357
ENST00000418353	-2.05673	4.37e-06	0.000105634	-1.43284	0.114287	0.567773
ENST00000502934	1.14694	0.073872	0.174763	1.21334	0.461734	0.785002
ENST00000515692	-1.13796	0.526	0.677144	-1.23015	0.403158	0.752937
ENST00000551893	1.17731	0.00352358	0.0176562	1.50514	0.015171	0.459194
ENST00000510736	1.4419	0.00144696	0.00892496	1.1996	0.337322	0.714776
ENST00000515092	-1.33832	0.0191264	0.0646001	-1.19067	0.622271	0.861851
ENST00000400581	1.28347	0.068709	0.165958	1.17382	0.354399	0.72565
ENST00000661535	1.02829	0.726705	0.829046	1.03018	0.883674	0.966549
ENST00000577584	1.17098	0.114034	0.239145	-1.10401	0.424635	0.764915
ENST00000381790	1.13402	0.327857	0.496743	-1.19209	0.546726	0.828843
ENST00000456728	1.29293	0.0387891	0.109114	-2.38701	0.156804	0.594824
ENST00000533253	3.04913	7.05e-05	0.000879687	1.44396	0.231961	0.63924
ENST00000549710	1.64844	0.00206234	0.0116843	1.20206	0.450862	0.780039
ENST00000540198	1.6522	1.99e-06	5.84e-05	-1.13388	0.464739	0.787464
ENST00000582249	1.0451	0.40852	0.573805	1.86228	0.0034575	0.369775
ENST00000441835	-1.16431	0.335227	0.504042	-1.00934	0.965636	0.990559
ENST00000519694	1.45781	0.0170789	0.0593791	1.42362	0.0233814	0.492524
ENST00000489632	-1.2933	0.00885922	0.0360077	1.65231	0.18951	0.615612
ENST00000418015	1.14714	0.438164	0.60101	-1.17116	0.450487	0.780006
ENST00000510740	1.16853	0.502328	0.657329	-1.05183	0.886248	0.967467
ENST00000382488	-1.6055	6.53e-05	0.000832278	1.17702	0.30903	0.697693
ENST00000438158	2.29263	0.000456827	0.00369486	1.39363	0.184378	0.611203
ENST00000551152	1.34434	0.00364612	0.0181015	-1.00658	0.967444	0.991083
ENST00000562842	-1.14894	0.219933	0.378148	-1.0865	0.515169	0.812742
ENST00000547794	-1.72085	1.76e-06	5.36e-05	-1.11831	0.689485	0.891338
ENST00000568345	-1.38569	4.91e-05	0.000665743	-2.14427	0.0294952	0.495029
ENST00000413961	-1.0827	0.387088	0.554179	-1.37843	0.0615436	0.534248
ENST00000443966	1.55969	9.41e-08	6.07e-06	1.31473	0.0327881	0.503909
ENST00000552634	-1.53348	0.00045127	0.00366334	-1.86392	0.153213	0.593549
ENST00000455286	1.36864	0.013252	0.0490201	1.10043	0.664874	0.879987
ENST00000441255	1.67676	0.030751	0.0923849	1.10443	0.736767	0.909845
ENST00000391625	-1.06356	0.560457	0.706067	1.76441	0.173551	0.602824
ENST00000451443	-1.82027	1.98e-05	0.000331465	-1.23307	0.582481	0.845636
ENST00000421604	1.435	2.43e-05	0.000387431	1.44803	0.0274514	0.492524
ENST00000519034	1.38159	0.0113795	0.0435794	1.93607	0.0288249	0.492524
ENST00000521687	2.29656	8.05e-06	0.00016726	1.3099	0.101694	0.556428
ENST00000437354	-1.06344	0.577404	0.719482	-1.44774	0.37787	0.73872
ENST00000499797	-1.05202	0.576722	0.719027	-1.09941	0.816398	0.941255
ENST00000553758	1.49335	1.05e-05	0.000202131	1.3884	0.0942483	0.552474
ENST00000621428	1.1667	0.0628823	0.155599	-1.06977	0.747786	0.915354
ENST00000444629	1.16139	0.281742	0.447547	-2.83885	0.0269769	0.492524
ENST00000556035	1.51641	0.000219053	0.00212874	1.68992	0.0188384	0.478216
ENST00000581398	-1.09449	0.290785	0.45736	-1.82258	0.00190906	0.369775
ENST00000424450	-1.45753	6.31e-06	0.000139241	-1.03506	0.870858	0.961982
ENST00000453517	-1.13853	0.587946	0.72791	1.49679	0.181826	0.609911
ENST00000592431	1.54519	0.000841855	0.00588385	1.63267	0.0155291	0.461595
ENST00000421889	1.18403	0.0351718	0.101652	1.27176	0.00133373	0.346543
ENST00000529323	1.08061	0.55244	0.699182	1.59897	0.0629761	0.534248
ENST00000431500	1.10145	0.443073	0.605013	1.07881	0.692955	0.892759
ENST00000420211	1.17939	0.110098	0.233336	1.24259	0.180023	0.608787
ENST00000430876	-1.25552	0.295101	0.462205	-1.16703	0.683057	0.888956
ENST00000577527	-1.26397	0.26034	0.424516	-1.89566	0.0122312	0.441921
ENST00000531311	-1.77752	2.78e-10	1.43e-07	-1.38921	0.118902	0.569229
ENST00000579201	1.51394	0.000393622	0.00331402	-1.00422	0.983445	0.995131
ENST00000414282	1.13449	0.116569	0.242704	1.46992	0.146125	0.588171
ENST00000539404	2.26644	0.00116191	0.00753028	-1.35615	0.310342	0.698398
ENST00000568177	-1.33734	0.214599	0.371503	1.47719	0.175433	0.603154
ENST00000458727	1.48239	0.000748226	0.00537145	1.34642	0.232951	0.639742
ENST00000301683	1.62862	0.00527816	0.0240604	1.52777	0.173347	0.602824
ENST00000422473	-1.09675	0.609146	0.744221	-1.22673	0.247197	0.651168
ENST00000561473	1.13258	0.36533	0.533591	1.04178	0.853455	0.956047
ENST00000656019	-1.16645	0.300662	0.468356	1.05573	0.766988	0.922696
ENST00000483759	1.31092	0.0351644	0.101652	-1.09634	0.512276	0.811112
ENST00000457383	1.32338	0.0684237	0.165419	1.37416	0.0550635	0.530902
ENST00000450503	-1.4357	0.0208459	0.0688044	-1.23236	0.294603	0.68964
ENST00000429044	1.03188	0.831916	0.899516	1.11663	0.412499	0.759339
ENST00000606772	1.00525	0.961043	0.977884	1.19677	0.589947	0.847696
ENST00000526617	-1.05777	0.646747	0.771997	-2.43908	0.000932285	0.320581
ENST00000538094	-1.65705	0.00212446	0.0119289	-1.52614	0.17431	0.603154
ENST00000572067	-1.39016	0.433887	0.597498	1.19747	0.488301	0.800223
ENST00000577048	1.1537	0.142772	0.280361	1.41841	0.347917	0.721925
ENST00000501817	-1.52054	0.000122717	0.00133709	-1.19863	0.463602	0.786684
ENST00000444982	-1.44503	0.0272205	0.0843702	1.33229	0.253084	0.657122
ENST00000453677	-1.19546	0.0102975	0.0404764	1.16134	0.376413	0.73815
ENST00000549659	1.09272	0.297669	0.465013	-1.36782	0.291724	0.686688
ENST00000662514	-1.41567	0.0764531	0.179178	-1.50078	0.381483	0.740579
ENST00000582086	2.01554	0.00545244	0.0246934	1.39231	0.273313	0.673456
ENST00000557174	-1.32911	0.0492407	0.130277	1.11831	0.641394	0.870307
ENST00000436963	-1.1078	0.183403	0.333756	1.00217	0.990408	0.996294
ENST00000417801	-2.74909	3.24e-05	0.000486061	1.3753	0.360258	0.729699
ENST00000453889	1.10221	0.624578	0.755922	-1.24258	0.15766	0.595273
ENST00000480247	1.25396	0.185404	0.335998	1.23328	0.256391	0.65977
ENST00000452793	-1.41485	0.0390815	0.109692	-1.12639	0.598687	0.85228
ENST00000457746	1.17556	0.315784	0.48454	1.37848	0.231739	0.639051
ENST00000577189	1.15546	0.236289	0.397243	1.18681	0.576629	0.842639
ENST00000540307	-1.00063	0.995075	0.996852	-1.34054	0.20953	0.628193
ENST00000451781	1.52776	0.00326573	0.0166783	1.1758	0.419404	0.762331
ENST00000566531	-1.17874	0.026672	0.0829113	-1.58641	0.0211661	0.485015
ENST00000436377	1.21564	0.246354	0.408916	1.61398	0.0843143	0.545908
ENST00000436340	1.61875	0.0120804	0.045608	2.35303	0.0169266	0.46909
ENST00000435287	-2.59473	7.98e-06	0.000166355	-1.31968	0.391076	0.747308
ENST00000482142	-1.00877	0.728423	0.830419	1.05294	0.595143	0.850108
ENST00000434147	-1.22045	0.00407101	0.0196955	1.43667	0.0392744	0.510452
ENST00000553704	2.49978	0.000414273	0.0034424	1.38763	0.131734	0.576927
ENST00000501855	-1.05584	0.441389	0.603832	1.21204	0.348856	0.722598
ENST00000560522	1.09828	0.0304698	0.0917861	1.9248	0.0520869	0.529509
ENST00000576345	1.53743	4.63e-09	7.9e-07	1.08719	0.632889	0.866732
ENST00000425010	1.41865	0.0144621	0.0524288	1.8104	0.0783766	0.542791
ENST00000458463	1.19714	0.266431	0.4312	-1.13563	0.589195	0.847235
ENST00000456018	-2.62258	1.44e-07	8.48e-06	-2.29959	0.137556	0.582804
ENST00000534297	-2.46524	8.91e-06	0.000180946	-1.59543	0.0602727	0.534248
ENST00000556770	1.02674	0.858994	0.916572	1.10753	0.616207	0.859611
ENST00000543387	-1.06985	0.338217	0.506933	1.3499	0.267398	0.668652
ENST00000616360	-1.57758	3.66e-05	0.000533387	-1.3617	0.106413	0.559301
ENST00000508923	-1.04929	0.442922	0.604839	-1.02185	0.845013	0.953292
ENST00000581412	-1.08184	0.444353	0.606234	-1.27684	0.247457	0.65117
ENST00000508911	1.34823	0.0344944	0.10036	1.93912	0.0645513	0.534248
ENST00000435491	-1.65715	0.0695264	0.167399	-1.4106	0.277626	0.676543
ENST00000558226	1.00729	0.926718	0.95779	1.68992	0.0900026	0.548481
ENST00000414600	1.14259	0.193522	0.346294	-1.11084	0.590794	0.848151
ENST00000430460	1.37406	0.00111141	0.00727989	1.08641	0.626943	0.863939
ENST00000445544	1.33012	0.0168521	0.0587728	1.64365	0.113777	0.567773
ENST00000420225	-1.16703	0.119832	0.247451	1.61362	0.283573	0.680354
ENST00000448363	1.28777	0.00174645	0.0102971	1.45797	0.277969	0.676719
ENST00000576302	-2.02717	5.39e-06	0.00012281	-1.48572	0.0614402	0.534248
ENST00000447949	-1.70973	3.55e-05	0.000521304	-1.40991	0.0499548	0.526258
ENST00000456949	-1.47274	0.0965614	0.212313	-1.65921	0.428584	0.76793
ENST00000552053	-1.08108	0.317606	0.48641	1.499	0.176355	0.604085
ENST00000457528	-1.00196	0.990659	0.994591	1.20636	0.601783	0.853626
ENST00000567818	1.11576	0.323606	0.492208	1.03852	0.821258	0.943255
ENST00000499667	-1.12437	0.447107	0.60891	-1.21827	0.194565	0.619365
ENST00000506892	-1.1147	0.691026	0.804783	-1.30837	0.523098	0.816667
ENST00000444406	1.28792	0.0198884	0.0664467	1.30138	0.109902	0.562633
ENST00000570409	1.04235	0.730433	0.831542	1.50909	0.00842735	0.415623
ENST00000557532	1.04082	0.741101	0.838423	-1.22131	0.688257	0.890557
ENST00000520268	-2.85475	1.21e-05	0.000225334	-1.09793	0.75535	0.918527
ENST00000556458	1.19419	0.0380036	0.107585	1.60268	0.123836	0.569653
ENST00000506875	1.25431	0.108299	0.230661	-1.05783	0.6051	0.854546
ENST00000566225	1.11377	0.198122	0.351618	-1.00864	0.968301	0.991273
ENST00000514092	-1.06681	0.716809	0.82168	1.29388	0.454266	0.781748
ENST00000434384	1.43491	0.000504735	0.00397761	1.33078	0.130706	0.576853
ENST00000326734	1.85616	2.68e-05	0.0004172	-1.03437	0.904976	0.973692
ENST00000507796	1.07284	0.784551	0.868466	1.80206	0.0291358	0.493181
ENST00000511921	2.70101	1.4e-05	0.000252644	-1.85456	0.183593	0.610583
ENST00000429843	-1.61949	0.00742761	0.0313958	-1.94895	0.00933643	0.426878
ENST00000583081	-1.06502	0.699549	0.810684	-1.44531	0.3892	0.746431
ENST00000504874	-1.95692	0.000156449	0.00162436	1.02755	0.928257	0.980394
ENST00000456685	1.30811	0.168203	0.314652	1.01913	0.95187	0.987473
ENST00000561826	-1.01633	0.946155	0.969605	-1.72644	0.171556	0.601308
ENST00000412549	1.16556	0.194357	0.347278	1.38451	0.0993337	0.553909
ENST00000626479	1.11426	0.101913	0.220555	-1.03181	0.903721	0.973201
ENST00000472513	1.04998	0.608395	0.743613	1.42719	0.178663	0.607049
ENST00000564629	-1.06182	0.274672	0.440029	-1.12404	0.175431	0.603154
ENST00000576738	-1.45774	0.0226553	0.0733044	1.78166	0.131019	0.576927
ENST00000606054	-1.11652	0.338527	0.507306	-1.30539	0.0247145	0.492524
ENST00000582697	1.67274	0.000360007	0.00311278	-1.04486	0.878829	0.964838
ENST00000432963	-1.4705	1.76e-08	1.85e-06	1.09374	0.538601	0.825156
ENST00000581905	1.26398	0.140196	0.277206	1.06185	0.82408	0.944807
ENST00000464242	-1.60712	0.00100834	0.00674004	-1.50553	0.0438154	0.523633
ENST00000508424	-1.84889	1.96e-06	5.78e-05	-1.25072	0.23962	0.644742
ENST00000579641	-1.79033	0.000792218	0.00561057	-1.02151	0.977643	0.993938
ENST00000510619	-1.41317	0.00695579	0.0297771	-1.93224	0.0105918	0.433288
ENST00000458016	1.32518	0.00263752	0.0141096	1.12635	0.43713	0.772076
ENST00000569993	-6.35384	4.79e-06	0.000112781	1.20421	0.675476	0.885846
ENST00000569288	1.12177	0.42408	0.587758	1.46505	0.195096	0.619908
ENST00000583253	-1.30844	0.00498754	0.0230616	-1.50457	0.282727	0.680026
ENST00000411906	1.0184	0.833786	0.900792	1.02366	0.921393	0.978538
ENST00000448791	-1.24703	0.0037187	0.0183981	-1.01818	0.817638	0.941521
ENST00000427169	-1.69001	0.00063662	0.00476376	-1.57389	0.26455	0.666541
ENST00000562573	1.14464	0.256986	0.42101	1.56136	0.145093	0.58811
ENST00000569037	-1.01592	0.961056	0.977884	-1.80338	0.296169	0.690431
ENST00000565617	-1.44683	0.000294674	0.00268789	-1.07773	0.590702	0.848119
ENST00000415509	-1.01881	0.832825	0.900198	1.35103	0.24618	0.650856
ENST00000557067	-2.26695	0.000765524	0.00546219	-1.17112	0.510652	0.81056
ENST00000566457	1.1872	0.458188	0.618387	-1.01299	0.970665	0.991689
ENST00000564469	1.3888	0.195461	0.348573	1.15012	0.565321	0.836153
ENST00000509782	1.1328	0.124409	0.254308	1.09939	0.569933	0.839126
ENST00000455988	1.20372	0.236131	0.39703	-1.4619	0.472791	0.792726
ENST00000526061	1.24309	0.13428	0.268822	-1.36721	0.19568	0.619993
ENST00000412427	1.062	0.616748	0.75014	-1.00129	0.992686	0.996991
ENST00000563632	-1.3625	0.093705	0.207704	-1.12956	0.390782	0.747106
ENST00000457427	1.40248	0.000578072	0.00444026	1.18364	0.323232	0.705709
ENST00000423473	1.26591	0.0557881	0.142768	1.21029	0.136351	0.581568
ENST00000548760	1.20085	0.454002	0.615022	-1.03086	0.854227	0.956137
ENST00000453136	-3.74854	1.28e-07	7.72e-06	-1.35154	0.402891	0.752824
ENST00000429134	1.17296	0.297582	0.464905	-1.35209	0.143079	0.587344
ENST00000399196	-3.11757	2.32e-06	6.58e-05	-2.0842	0.135629	0.580738
ENST00000531617	-1.25909	0.013928	0.0510033	1.67804	0.366327	0.732684
ENST00000586386	1.28233	0.12091	0.24907	1.13783	0.561715	0.834702
ENST00000563811	-1.38709	0.21782	0.375692	1.12164	0.735024	0.909038
ENST00000567327	-1.07437	0.440749	0.603257	-1.12012	0.362317	0.731134
ENST00000608254	1.3295	0.057438	0.145771	1.37545	0.419437	0.762331
ENST00000449711	1.19676	0.039651	0.110984	-1.2089	0.0768974	0.541894
ENST00000580769	1.13069	0.503857	0.658496	1.02322	0.948559	0.986398
ENST00000366136	1.54675	0.0038069	0.0187232	1.43792	0.0368385	0.506798
ENST00000524309	1.16131	0.0723493	0.172108	-1.41475	0.32066	0.703637
ENST00000440629	-1.06577	0.397579	0.563839	-1.26525	0.147277	0.588962
ENST00000548051	-3.46471	1.82e-07	9.89e-06	-2.07698	0.00615333	0.406905
ENST00000415556	1.03017	0.807497	0.883409	1.52663	0.132461	0.577286
ENST00000423967	-1.50794	0.0577715	0.146334	-1.07098	0.842272	0.952007
ENST00000662506	-1.59148	0.000956364	0.00647974	-1.05253	0.886483	0.967473
ENST00000579673	-1.04897	0.63505	0.764087	1.16851	0.379996	0.739635
ENST00000419128	2.00071	0.000178551	0.00181013	-1.09907	0.620097	0.861252
ENST00000557981	1.21954	0.137526	0.27362	-1.05257	0.797099	0.935114
ENST00000410099	-1.01377	0.844068	0.907229	-1.13	0.608026	0.855893
ENST00000649380	1.21697	0.26032	0.424516	-1.51474	0.15863	0.595821
ENST00000561934	-1.04449	0.711993	0.818961	1.23745	0.608505	0.856062
ENST00000431361	-2.54151	1.36e-10	1e-07	-1.63474	0.185916	0.612343
ENST00000515627	1.05289	0.617777	0.75079	-1.10035	0.502367	0.806921
ENST00000442794	1.16473	0.228871	0.388612	1.6573	0.0907494	0.549697
ENST00000446686	1.37122	0.0183789	0.0626992	1.29251	0.0783876	0.542791
ENST00000289890	-1.17458	0.0939324	0.208062	1.23733	0.382028	0.740979
ENST00000418393	-2.64806	1.24e-05	0.000229555	-1.13546	0.581852	0.845286
ENST00000531215	-1.56067	0.00021563	0.00210259	-1.40635	0.00966268	0.429341
ENST00000667933	-1.02968	0.715825	0.821173	-1.08371	0.447942	0.779131
ENST00000583062	1.53373	0.000156976	0.00162757	1.377	0.271824	0.67176
ENST00000435195	-1.09238	0.331699	0.500742	-1.21105	0.306225	0.695259
ENST00000464659	1.16088	0.191703	0.344025	-1.44496	0.0615533	0.534248
ENST00000420918	1.15315	0.0554127	0.142033	1.0022	0.99052	0.996294
ENST00000562760	1.3186	0.0603724	0.151088	-1.36121	0.243007	0.647992
ENST00000653261	1.00677	0.911392	0.948532	1.87265	0.038108	0.509369
ENST00000416999	-1.17501	0.0356251	0.102665	1.23904	0.20499	0.625768
ENST00000619056	1.14089	0.225975	0.385302	1.48006	0.161014	0.597167
ENST00000602433	1.10413	0.386793	0.553912	-1.13547	0.745306	0.914478
ENST00000426270	-1.41843	0.196132	0.349427	-1.23292	0.616509	0.859811
ENST00000542489	-1.64901	0.0198561	0.0663867	-1.30539	0.452966	0.78132
ENST00000582700	1.41357	0.00521926	0.0238763	1.72419	0.07015	0.535786
ENST00000511590	1.462	0.0220072	0.071711	-1.25896	0.5737	0.840738
ENST00000514303	1.43954	0.000320856	0.00286625	1.41377	0.0301168	0.497754
ENST00000563116	1.16062	0.113028	0.237777	1.09951	0.737475	0.910103
ENST00000566385	-1.38718	0.000137418	0.00146267	1.08057	0.851928	0.955322
ENST00000658360	1.03258	0.890474	0.936652	-1.04299	0.85532	0.956814
ENST00000509924	1.65556	8.2e-05	0.00098492	-2.23103	0.0218138	0.490317
ENST00000483289	1.23695	0.269276	0.434469	-1.33828	0.579013	0.844395
ENST00000439182	-1.09633	0.212955	0.369574	1.09489	0.551044	0.830849
ENST00000457758	-1.55737	6.8e-07	2.55e-05	-1.06015	0.518248	0.814338
ENST00000419069	1.4618	0.000173218	0.00176209	-1.15203	0.425375	0.76529
ENST00000439325	-1.30021	0.0323265	0.0956991	-2.23854	0.0194005	0.478695
ENST00000507733	1.28561	0.0749347	0.176452	1.33697	0.288902	0.684988
ENST00000563394	-2.16099	1.33e-07	7.95e-06	-1.33288	0.311244	0.699168
ENST00000514158	-2.66489	8.68e-08	5.71e-06	-1.15578	0.679122	0.88764
ENST00000582375	-1.59763	0.0109957	0.042495	-1.13808	0.538946	0.825321
ENST00000577544	1.12227	0.0767025	0.179615	-1.02972	0.869996	0.961611
ENST00000447298	-1.85945	0.00382695	0.0188003	-1.3608	0.169204	0.600659
ENST00000619611	-2.75173	3.24e-05	0.000485711	1.1403	0.757364	0.919273
ENST00000454980	1.96491	0.000353165	0.00308047	-1.3722	0.205839	0.625768
ENST00000548204	-1.18805	0.184882	0.335312	1.43114	0.0693059	0.534769
ENST00000503386	-1.08091	0.426883	0.590652	-1.12282	0.571612	0.839627
ENST00000526897	-1.11813	0.0530204	0.13731	-1.67992	0.032022	0.501875
ENST00000569039	-1.05498	0.588794	0.728398	1.49097	0.245755	0.650536
ENST00000426090	1.50261	0.313937	0.482251	-1.50773	0.21336	0.629865
ENST00000569740	-1.48397	0.150363	0.29119	1.3074	0.440005	0.774073
ENST00000428865	1.46431	0.0248385	0.0786327	-1.82519	0.123506	0.569592
ENST00000523050	1.4724	0.0198946	0.0664467	1.01066	0.978375	0.994112
ENST00000415255	1.06308	0.629376	0.759711	-1.65306	0.151489	0.591734
ENST00000559824	1.05836	0.680476	0.796451	-1.02352	0.905792	0.973986
ENST00000422675	-4.45426	9.93e-09	1.33e-06	-3.91803	0.0675909	0.534769
ENST00000434273	1.53011	0.000286469	0.00263971	1.51138	0.0891321	0.548199
ENST00000427846	-1.37805	0.0418146	0.115529	1.23891	0.405077	0.754123
ENST00000419609	-1.11601	0.507216	0.661278	2.33906	0.0687895	0.534769
ENST00000434097	1.25807	0.184586	0.335034	1.1603	0.565895	0.836476
ENST00000504773	-1.23438	0.0148965	0.0535108	1.10642	0.678489	0.887477
ENST00000456621	1.24985	0.273156	0.438235	1.22573	0.377286	0.738575
ENST00000427011	1.5398	0.0394832	0.110681	-1.18748	0.641814	0.870633
ENST00000439798	-2.36786	5.34e-05	0.000709954	-1.25765	0.561752	0.834702
ENST00000565449	1.12248	0.230865	0.390746	-1.00817	0.971047	0.99171
ENST00000457255	-1.42113	0.000454549	0.00368336	-1.07917	0.696904	0.894208
ENST00000563568	1.29806	0.000152866	0.00159486	1.41967	0.225434	0.635377
ENST00000582893	1.10451	0.56954	0.713404	-1.06994	0.725001	0.906462
ENST00000527518	-1.14468	0.510222	0.663721	-1.0512	0.819601	0.942499
ENST00000566521	1.91825	5.85e-05	0.000762692	1.52997	0.145969	0.58811
ENST00000569378	-1.45502	1.32e-05	0.000240469	-1.29206	0.246368	0.650985
ENST00000640630	-1.08676	0.385415	0.552818	1.3319	0.286002	0.682336
ENST00000443623	-1.77148	5.48e-07	2.2e-05	-1.37466	0.162675	0.598253
ENST00000447570	1.35281	0.0145938	0.0527662	1.161	0.298832	0.691152
ENST00000438551	-1.27856	0.00078001	0.00554715	1.84318	0.0158842	0.462826
ENST00000514846	-1.10918	0.323126	0.491683	-1.38469	0.178205	0.606382
ENST00000507726	1.13174	0.514526	0.667339	1.41862	0.287307	0.683524
ENST00000569940	-1.04614	0.837221	0.902944	-1.06643	0.672234	0.884959
ENST00000448942	1.1338	0.343254	0.511891	-1.5705	0.0645467	0.534248
ENST00000424094	2.0023	0.013028	0.0483357	1.41582	0.0272764	0.492524
ENST00000449436	-1.25672	0.0140928	0.0514081	1.08692	0.739921	0.911338
ENST00000570929	1.41075	0.00132441	0.0083344	1.51158	0.305643	0.694915
ENST00000665339	-1.14083	0.323881	0.492396	-1.15318	0.233373	0.640039
ENST00000555103	1.39597	0.0119204	0.0451446	2.39003	0.104665	0.557949
ENST00000507099	1.17184	0.360949	0.529109	1.40372	0.410934	0.758298
ENST00000501520	1.761	0.00547131	0.0247572	-2.25939	0.0618486	0.534248
ENST00000490351	3.69945	0.000116612	0.00128883	1.7688	0.371391	0.736134
ENST00000412701	1.14678	0.0916855	0.204617	1.96632	0.077382	0.542088
ENST00000548756	-1.00545	0.953816	0.973859	1.19565	0.344943	0.719414
ENST00000559232	-1.02089	0.889202	0.936246	-1.28474	0.193983	0.618704
ENST00000585297	-1.26426	0.0937403	0.207712	1.21057	0.448199	0.779159
ENST00000449923	1.06	0.499522	0.65472	1.59488	0.0750559	0.541393
ENST00000398804	1.34216	0.000268919	0.00251026	1.14046	0.565516	0.836311
ENST00000580633	1.21754	0.0378336	0.107269	1.30288	0.154053	0.593905
ENST00000558436	-1.4909	0.000680615	0.00500443	1.05957	0.768315	0.923346
ENST00000448465	-1.32277	0.0249919	0.0789925	2.26566	0.241614	0.647005
ENST00000528660	-3.5023	1.66e-06	5.13e-05	-1.47468	0.186434	0.613164
ENST00000416352	1.07771	0.369176	0.537413	-1.08176	0.702082	0.897286
ENST00000617323	1.12226	0.4486	0.610203	-1.46375	0.158409	0.595714
ENST00000565547	-1.53434	0.000679411	0.00499985	1.05402	0.824306	0.944837
ENST00000532153	1.31154	0.00638853	0.027843	1.26208	0.31539	0.701531
ENST00000422231	-1.71498	7.09e-07	2.63e-05	1.3027	0.2218	0.634487
ENST00000450575	-1.13585	0.102168	0.220939	1.15442	0.395949	0.750117
ENST00000437204	1.10237	0.591681	0.730918	1.58255	0.172342	0.601775
ENST00000508825	1.36992	0.0365155	0.104608	1.85534	0.0164058	0.465303
ENST00000424404	1.91175	1.52e-07	8.76e-06	2.16347	0.014257	0.4554
ENST00000411616	1.34678	0.131014	0.264107	1.0875	0.791959	0.933424
ENST00000656097	1.38426	0.000881715	0.00608874	1.62504	0.152368	0.592505
ENST00000414896	-1.02014	0.861664	0.91829	-1.18457	0.477584	0.794925
ENST00000436510	1.50108	0.101009	0.219132	-1.49473	0.179571	0.608258
ENST00000559212	1.1094	0.246594	0.409156	1.53845	0.0593335	0.534248
ENST00000514425	1.25044	0.119047	0.246235	1.14737	0.56474	0.836101
ENST00000504578	1.52859	1.57e-05	0.000274966	1.67954	0.0658117	0.534769
ENST00000444958	1.12726	0.363521	0.531882	-1.35273	0.180309	0.609009
ENST00000591313	1.19426	0.197384	0.350665	1.21766	0.125538	0.570644
ENST00000545593	1.6669	4.53e-06	0.000108266	-1.31017	0.452375	0.780931
ENST00000420573	-1.25007	0.302886	0.47039	1.06587	0.811469	0.940046
ENST00000523063	1.41147	0.0501417	0.131997	-1.15324	0.673716	0.885261
ENST00000665336	1.1149	0.164119	0.308991	1.14263	0.298704	0.691152
ENST00000502156	1.05114	0.828967	0.897624	1.20547	0.577151	0.842904
ENST00000427243	-1.01486	0.918929	0.953176	1.13358	0.552834	0.831361
ENST00000457290	1.3315	0.00660433	0.0285759	-1.11409	0.774184	0.925358
ENST00000425352	1.25624	0.158133	0.301485	1.31949	0.284176	0.680593
ENST00000566325	1.65489	0.000590705	0.0045051	1.29186	0.241314	0.646773
ENST00000454752	-1.34933	0.0561131	0.143387	1.03624	0.893735	0.969977
ENST00000421297	1.34221	0.0460779	0.123968	-1.16084	0.408129	0.75651
ENST00000504349	2.08943	0.000104472	0.00118171	2.00614	0.177659	0.606128
ENST00000429070	1.09333	0.297429	0.464808	-1.6812	0.0854225	0.545908
ENST00000550644	1.0253	0.840029	0.904725	1.12707	0.525341	0.817974
ENST00000566922	-1.34148	0.011338	0.0434861	1.16093	0.635282	0.86784
ENST00000582108	-1.00574	0.951974	0.972809	1.01219	0.947004	0.985946
ENST00000492208	1.02758	0.889832	0.936396	-1.27936	0.112375	0.566738
ENST00000459965	-1.25335	0.0316803	0.0942991	-1.11572	0.697614	0.894358
ENST00000560239	-1.36459	0.00930201	0.0372616	-1.07285	0.716418	0.903425
ENST00000669835	1.20625	0.206282	0.361566	-1.1753	0.601027	0.85307
ENST00000562027	-2.32469	0.00753676	0.0317583	1.24687	0.419111	0.762331
ENST00000464939	-1.28705	0.00739415	0.0312851	-1.0205	0.913332	0.975788
ENST00000414393	-1.04925	0.515334	0.668047	1.05216	0.851803	0.955305
ENST00000423466	1.12706	0.329571	0.498491	1.34165	0.420884	0.762331
ENST00000500185	1.51323	0.133192	0.267135	-1.77338	0.139225	0.584608
ENST00000570869	-1.11962	0.154778	0.296887	-1.07891	0.759819	0.920077
ENST00000567257	1.09183	0.44401	0.606075	1.48285	0.185077	0.611614
ENST00000549516	-1.07265	0.638918	0.766447	1.15144	0.386057	0.744212
ENST00000513157	-1.28861	0.260074	0.424342	1.0856	0.752313	0.917403
ENST00000422638	1.02016	0.795039	0.875408	2.35341	0.0417158	0.518183
ENST00000415663	1.19354	0.0742009	0.175284	-1.0544	0.820949	0.943026
ENST00000426976	1.41383	0.0131004	0.0485498	1.5642	0.295979	0.690278
ENST00000549373	-1.39419	0.0170556	0.0593142	-1.71697	0.0674792	0.534769
ENST00000520658	1.23535	0.00624382	0.0273556	1.09637	0.546468	0.828691
ENST00000526646	1.46735	0.00138309	0.00860297	1.60631	0.113826	0.567773
ENST00000541775	-1.17736	0.293183	0.460241	-1.37641	0.387853	0.745268
ENST00000582752	1.36819	0.00135855	0.00850156	1.04292	0.877696	0.964539
ENST00000419481	1.19882	0.128483	0.26055	1.7999	0.143145	0.587344
ENST00000557989	-1.02209	0.816147	0.889173	1.03763	0.841113	0.951568
ENST00000562300	-1.52399	0.00950594	0.0379194	-1.55619	0.143279	0.587344
ENST00000511707	1.44007	0.000589488	0.00450115	1.40823	0.162327	0.597631
ENST00000566143	-3.73108	9.24e-06	0.000185054	-1.59949	0.346364	0.720514
ENST00000522132	1.4483	0.0160411	0.0566173	1.25358	0.201771	0.624133
ENST00000522383	1.44671	0.0309514	0.0927391	1.45371	0.29584	0.690278
ENST00000666901	-2.23478	0.00207816	0.0117559	1.19454	0.367529	0.733267
ENST00000565782	1.04603	0.414127	0.578845	1.02106	0.907845	0.974118
ENST00000506504	-1.10669	0.372328	0.540332	-1.07224	0.737757	0.91015
ENST00000456944	1.19916	0.0616269	0.153375	-1.41752	0.0935157	0.552139
ENST00000577560	1.12778	0.262201	0.426547	1.19169	0.50529	0.808562
ENST00000560590	-2.76975	2.3e-05	0.000371177	-1.42347	0.283494	0.680354
ENST00000628853	1.23398	0.00513311	0.0235657	1.83332	0.0190595	0.478409
ENST00000416249	-1.51647	0.000100619	0.0011482	-1.0285	0.8618	0.958807
ENST00000500267	1.03603	0.772555	0.860899	1.04943	0.761154	0.920611
ENST00000594262	1.20184	0.0279156	0.0859487	1.24516	0.356433	0.726929
ENST00000416554	1.71083	0.000141436	0.00149589	-1.5804	0.251559	0.655835
ENST00000555889	1.32164	0.156143	0.298928	1.03012	0.866835	0.960571
ENST00000419400	1.00664	0.976058	0.986458	-1.14927	0.586579	0.846796
ENST00000432701	-1.67261	0.104891	0.225361	-1.91214	0.166043	0.599492
ENST00000518129	1.44796	0.0144569	0.0524173	1.10901	0.811232	0.940025
ENST00000523342	1.20341	0.00508034	0.0233667	2.4624	0.012827	0.447834
ENST00000515563	1.61266	1.17e-05	0.000219777	1.12005	0.50687	0.809017
ENST00000504785	1.30154	0.00574755	0.0257006	1.37077	0.232828	0.639675
ENST00000527960	1.10008	0.216091	0.373463	1.23934	0.224746	0.635291
ENST00000562284	1.48934	0.0189451	0.0641567	-1.29727	0.393374	0.749043
ENST00000578888	-1.09944	0.40084	0.566688	1.1997	0.271395	0.671717
ENST00000566747	2.06034	2.13e-06	6.15e-05	1.43406	0.138135	0.583595
ENST00000617436	28.4847	2.47e-11	3.4e-08	1.06939	0.871263	0.962205
ENST00000436893	1.19946	0.200975	0.354991	1.10835	0.754438	0.917968
ENST00000446333	-1.15475	0.242928	0.405017	1.4843	0.0492201	0.525743
ENST00000558370	1.23837	0.017018	0.0592072	1.17288	0.174284	0.603154
ENST00000428786	-1.108	0.168746	0.315387	-1.07977	0.664453	0.87985
ENST00000501397	-1.12956	0.397404	0.56376	-1.73584	0.194035	0.618704
ENST00000441053	1.15599	0.363986	0.532381	1.09136	0.739748	0.911299
ENST00000547644	-1.16314	0.182924	0.333236	-1.10997	0.463095	0.786177
ENST00000456782	1.00436	0.960195	0.977664	1.61241	0.064432	0.534248
ENST00000432987	1.45948	0.0340974	0.0994625	1.12698	0.796829	0.934967
ENST00000584258	-1.63083	0.000709782	0.00516735	-1.25041	0.145313	0.58811
ENST00000629441	1.39706	0.00764638	0.03211	1.42009	0.22251	0.634487
ENST00000515513	1.28472	0.00649292	0.0281884	1.03115	0.812132	0.94005
ENST00000457921	-1.93948	0.00018084	0.00182832	-1.21119	0.606779	0.855544
ENST00000557804	-1.02312	0.896432	0.940082	2.06418	0.12682	0.572118
ENST00000520041	1.13377	0.162392	0.306726	1.24619	0.419695	0.762331
ENST00000581067	-1.18603	0.0703908	0.168803	-1.03695	0.707806	0.899833
ENST00000670671	1.61606	0.0617758	0.153656	-1.04195	0.835659	0.949444
ENST00000378140	-1.19223	0.156075	0.298842	-1.26344	0.297393	0.690761
ENST00000578265	-1.60936	3.7e-09	6.77e-07	-1.18957	0.649103	0.872978
ENST00000513851	1.07566	0.535073	0.684759	-1.25163	0.354267	0.72565
ENST00000513283	-1.30499	0.254611	0.418341	1.47542	0.134884	0.579926
ENST00000430672	1.16835	0.471854	0.631022	-1.47478	0.0613235	0.534248
ENST00000581856	1.99292	0.0507281	0.133079	-1.42193	0.522706	0.816649
ENST00000417651	1.12706	0.454684	0.615404	-1.35779	0.334668	0.713204
ENST00000441644	-1.13616	0.271786	0.43688	-1.3343	0.349058	0.722598
ENST00000511361	-1.87193	0.0030637	0.0158966	-1.24357	0.284845	0.68112
ENST00000431145	1.22684	0.0606216	0.151472	-1.0701	0.650609	0.873789
ENST00000559598	1.63752	2.5e-07	1.25e-05	1.14886	0.486004	0.799604
ENST00000440100	1.17045	0.0365569	0.104696	1.54051	0.0164267	0.465303
ENST00000524987	1.98329	9.99e-07	3.45e-05	-1.05675	0.724684	0.906396
ENST00000421619	1.71472	1.73e-07	9.69e-06	1.23213	0.497603	0.804175
ENST00000545750	1.30135	0.29025	0.456983	1.17497	0.6815	0.888505
ENST00000521016	-1.20079	0.204876	0.360107	-1.37446	0.349681	0.722747
ENST00000559825	1.11922	0.373736	0.541595	1.60992	0.026829	0.492524
ENST00000436328	1.20614	0.335325	0.504121	-1.35794	0.317873	0.702307
ENST00000445452	-1.80567	5.09e-05	0.000682133	1.22235	0.0925723	0.551851
ENST00000434264	-1.19734	0.0680606	0.164746	1.10649	0.694396	0.893305
ENST00000423460	-2.3386	9.91e-05	0.00113729	-2.17311	0.167777	0.60064
ENST00000581019	1.08786	0.566239	0.710788	-1.00517	0.987439	0.996
ENST00000517796	1.10885	0.47442	0.633211	1.0455	0.822282	0.943466
ENST00000414750	-1.77445	0.00229545	0.0126534	-2.7429	0.00207413	0.369775
ENST00000438573	1.48146	0.0219538	0.0716092	1.42782	0.131217	0.576927
ENST00000583442	1.14249	0.147227	0.2866	1.15941	0.265963	0.66778
ENST00000567925	1.03079	0.856126	0.914996	-1.30043	0.314294	0.701241
ENST00000530512	-1.06738	0.70571	0.815187	1.38222	0.158435	0.595714
ENST00000549330	1.2755	0.0967858	0.212632	-1.07496	0.731402	0.908235
ENST00000470091	2.57212	0.000103958	0.00117848	-1.47833	0.370471	0.735634
ENST00000564832	3.06436	2.82e-10	1.43e-07	1.25977	0.355317	0.726171
ENST00000422697	1.41628	0.000227612	0.00218801	1.37151	0.254016	0.6578
ENST00000526648	-1.97211	0.00195732	0.0112324	-1.38048	0.215117	0.630482
ENST00000559298	1.08703	0.548099	0.696379	-1.11006	0.811837	0.94005
ENST00000656511	1.27658	0.00110569	0.0072516	-1.21242	0.385335	0.743719
ENST00000418795	1.02976	0.713222	0.819535	1.17757	0.233058	0.639755
ENST00000521863	1.09473	0.573348	0.716262	3.31494	0.00837483	0.415623
ENST00000430519	-2.42372	0.00098143	0.00660801	1.53206	0.451479	0.780382
ENST00000523871	1.22781	0.118821	0.245885	1.19592	0.448627	0.779272
ENST00000421509	1.00018	0.999104	0.999376	-1.48425	0.115821	0.568613
ENST00000429600	-1.03431	0.713809	0.819735	-1.04989	0.836759	0.94966
ENST00000587762	1.22456	0.0138255	0.050763	1.76415	0.194057	0.618704
ENST00000425483	1.16218	0.348648	0.517095	1.37414	0.359302	0.729431
ENST00000568389	1.26148	0.0072856	0.0309273	1.32947	0.0343843	0.506439
ENST00000581442	2.08157	1.28e-06	4.18e-05	1.73606	0.143465	0.587483
ENST00000372490	1.66671	0.000311134	0.00279898	-1.20343	0.475986	0.793777
ENST00000436841	-1.41245	0.0161237	0.0568393	-1.46572	0.182048	0.60994
ENST00000583794	1.29293	0.00513122	0.0235612	1.65626	0.128692	0.574757
ENST00000458111	-2.22743	0.00028803	0.00264653	-1.69204	0.129967	0.575613
ENST00000451795	-1.36367	0.00356666	0.0178202	-1.05097	0.711845	0.901378
ENST00000426067	1.12383	0.482295	0.639653	-1.10635	0.759338	0.91984
ENST00000504249	1.18799	0.196079	0.349381	1.25748	0.627531	0.864347
ENST00000659797	1.63515	2.12e-06	6.12e-05	1.49749	0.0069498	0.407383
ENST00000458178	-1.49959	0.00379582	0.0186797	-1.57847	0.24443	0.649282
ENST00000463449	-1.36196	0.0994364	0.216832	-1.12288	0.780495	0.928001
ENST00000438318	-4.49539	1.07e-06	3.64e-05	1.2573	0.592378	0.848999
ENST00000467995	1.24841	0.0327224	0.0965321	1.5205	0.0982035	0.553583
ENST00000663266	-2.88946	0.000313151	0.00281128	-3.05536	0.0949106	0.552619
ENST00000550468	-1.29884	0.00414184	0.0199484	1.06898	0.794812	0.934223
ENST00000444416	1.01341	0.889394	0.936353	-1.09451	0.615985	0.859408
ENST00000517916	-1.15345	0.544163	0.693022	1.14801	0.517449	0.814167
ENST00000669720	1.21489	0.0599899	0.150505	1.55801	0.0466116	0.523633
ENST00000656888	-1.01438	0.928341	0.958466	-1.54543	0.00200349	0.369775
ENST00000647740	1.04993	0.602769	0.738954	1.32102	0.134547	0.579715
ENST00000541419	-1.32933	0.0162161	0.0570714	-1.45542	0.248754	0.652777
ENST00000524100	-1.08195	0.746483	0.842447	1.043	0.836255	0.949534
ENST00000556786	-1.35401	0.0667225	0.162391	-1.1312	0.432802	0.769407
ENST00000501965	1.10219	0.50465	0.659065	-1.01678	0.885585	0.967101
ENST00000577684	-1.34831	0.000616047	0.00465578	1.17186	0.524329	0.817564
ENST00000590968	1.52314	8.05e-05	0.000971836	1.13172	0.591206	0.848323
ENST00000505632	-1.29262	0.00966105	0.0384134	1.18401	0.285541	0.681899
ENST00000563252	1.13589	0.125979	0.256563	1.02783	0.900311	0.971596
ENST00000533304	-1.04816	0.739186	0.837288	-1.31347	0.183834	0.610893
ENST00000553534	1.14039	0.438556	0.601168	1.17284	0.405981	0.754782
ENST00000548702	1.93393	0.0129958	0.0482463	-1.02911	0.943826	0.985097
ENST00000565310	1.23663	0.224625	0.383734	1.14663	0.493925	0.802217
ENST00000555435	1.00611	0.95518	0.974753	1.56629	0.121282	0.569229
ENST00000558245	1.54212	0.000354047	0.00308503	1.85312	0.0767516	0.541894
ENST00000454439	1.46578	0.00159833	0.00963292	1.49601	0.146404	0.588374
ENST00000559786	-1.53996	0.00361663	0.0179897	1.04353	0.740282	0.911435
ENST00000573609	-1.19999	0.027317	0.0845739	1.22268	0.350824	0.72372
ENST00000479626	-1.56286	2.44e-05	0.000388102	-1.24347	0.282437	0.679899
ENST00000561111	1.17972	0.108112	0.230415	-1.17461	0.171579	0.601308
ENST00000452184	-1.20713	0.322189	0.490894	-1.17785	0.417218	0.761803
ENST00000655276	1.3771	0.00429515	0.0205259	-1.12299	0.589539	0.847354
ENST00000439146	1.51592	0.00077894	0.00554106	1.39791	0.0884419	0.547215
ENST00000562846	-1.1857	0.00481846	0.0224803	1.09817	0.460765	0.784752
ENST00000427049	1.28391	4.33e-05	0.000605299	1.29423	0.247245	0.651168
ENST00000541574	-1.29502	0.0821464	0.188547	1.05543	0.831108	0.947803
ENST00000519427	1.12719	0.530262	0.680531	-1.18331	0.358534	0.728949
ENST00000567865	-1.47004	4.23e-06	0.000103156	-1.14851	0.588498	0.847006
ENST00000547093	1.06159	0.219829	0.378046	-1.07987	0.581087	0.844751
ENST00000583436	1.30736	0.0581333	0.147049	1.27897	0.49741	0.804041
ENST00000639766	1.13627	0.320489	0.489518	1.24017	0.313816	0.701018
ENST00000506717	1.59641	0.000189665	0.00190012	-1.06068	0.745568	0.914582
ENST00000659961	-1.32726	0.0324143	0.0958864	-1.19696	0.503148	0.807241
ENST00000661549	1.4551	0.0196239	0.0658345	1.90701	0.0559984	0.532855
ENST00000569313	1.3786	0.00127967	0.00810805	-1.1746	0.286284	0.6826
ENST00000509184	1.23114	0.15017	0.290989	-1.23695	0.196506	0.619993
ENST00000542112	1.06836	0.578596	0.720387	1.86309	0.0604883	0.534248
ENST00000565755	1.06137	0.69133	0.804894	1.22615	0.433417	0.769832
ENST00000583787	1.06708	0.388017	0.554854	-1.24296	0.181378	0.609911
ENST00000519040	1.04043	0.884344	0.932704	-2.70817	0.0862152	0.545912
ENST00000606069	-1.00952	0.94702	0.969991	-1.26397	0.201672	0.624133
ENST00000454526	-1.36256	0.0172262	0.0597624	-1.07264	0.631184	0.866006
ENST00000507391	1.10537	0.311235	0.479327	1.27771	0.52358	0.817122
ENST00000425316	1.26543	0.0268955	0.083497	-1.14267	0.404655	0.753821
ENST00000506059	1.68124	0.000207753	0.00204121	1.70146	0.0264639	0.492524
ENST00000425850	1.35549	0.0389956	0.10954	1.17037	0.632466	0.866471
ENST00000450451	-1.5337	0.0211148	0.0694875	1.78329	0.0454841	0.523633
ENST00000487238	1.06164	0.676552	0.79355	1.51692	0.184999	0.611614
ENST00000520443	1.06865	0.591543	0.73086	1.49322	0.0758489	0.541499
ENST00000587520	1.10662	0.365256	0.533513	-1.0903	0.569213	0.838688
ENST00000437601	-1.82251	8.16e-06	0.000169301	-2.34396	0.0559051	0.532855
ENST00000417011	-1.62356	0.000310344	0.00279703	1.11273	0.638995	0.86946
ENST00000448858	1.4854	0.00801607	0.0333209	-1.23581	0.558776	0.83387
ENST00000558385	-1.01108	0.897392	0.940642	1.10394	0.524923	0.817784
ENST00000453339	1.37463	0.0838335	0.191483	-1.06189	0.892648	0.969678
ENST00000509228	1.06609	0.423617	0.587368	-1.01553	0.929367	0.980636
ENST00000506009	1.05439	0.621097	0.753501	1.23754	0.357128	0.727308
ENST00000507337	1.02635	0.349411	0.517784	1.09889	0.335263	0.713647
ENST00000665977	-1.06555	0.566692	0.711184	-1.4791	0.216355	0.631258
ENST00000419628	1.18611	0.301744	0.46939	1.303	0.154354	0.593957
ENST00000510621	-1.16066	0.370061	0.538368	-1.06786	0.806853	0.939029
ENST00000594379	4.02119	2.63e-09	5.44e-07	-1.07468	0.841999	0.951948
ENST00000301683	1.09678	0.623909	0.755523	1.10014	0.625247	0.863227
ENST00000504280	1.2627	0.113521	0.238564	1.15025	0.561634	0.834702
ENST00000457372	1.40389	0.0119293	0.0451698	1.52465	0.135639	0.580738
ENST00000422972	-1.09286	0.283588	0.449659	-1.05898	0.755347	0.918527
ENST00000509057	1.19517	0.019803	0.0662521	1.0962	0.430542	0.768849
ENST00000555107	-4.61781	3.25e-06	8.47e-05	-1.09596	0.749607	0.916356
ENST00000640770	1.13021	0.0807652	0.186405	1.10422	0.434996	0.770605
ENST00000511064	-1.98858	0.00630189	0.0275355	-1.06911	0.732344	0.908467
ENST00000467050	1.05191	0.733042	0.833361	1.0132	0.939887	0.983561
ENST00000537714	3.38936	0.00305408	0.0158612	-1.25014	0.63321	0.866732
ENST00000447396	1.13752	0.309029	0.477096	1.23939	0.198684	0.621116
ENST00000517774	1.16979	0.487984	0.644376	1.26354	0.235708	0.64159
ENST00000441907	-1.01698	0.907818	0.946713	1.27008	0.146115	0.588171
ENST00000454857	1.07069	0.289384	0.45602	-1.06257	0.652854	0.87468
ENST00000533954	-2.79382	3.31e-05	0.000493786	-1.27423	0.527807	0.819318
ENST00000471731	1.27251	0.00220715	0.0122969	1.96129	0.0441753	0.523633
ENST00000578380	1.57355	0.00212935	0.0119537	1.39136	0.201507	0.623914
ENST00000560903	-1.12081	0.564856	0.709673	1.15978	0.310157	0.698341
ENST00000434575	1.0613	0.60268	0.738951	1.00973	0.942697	0.984791
ENST00000578492	-1.21439	0.0473246	0.126466	-1.28593	0.112959	0.567125
ENST00000660115	1.42798	0.0056676	0.0254275	1.05117	0.786802	0.931011
ENST00000565399	1.07207	0.568541	0.712568	-1.43405	0.173809	0.603154
ENST00000544710	1.1179	0.381426	0.548927	-1.81921	0.0846633	0.545908
ENST00000420255	1.57402	0.000274259	0.00254905	1.71771	0.102186	0.556428
ENST00000566957	-1.47642	0.00193342	0.0111324	-1.02588	0.899712	0.971304
ENST00000499583	-2.42164	4.97e-08	3.84e-06	-1.46651	0.0585895	0.534115
ENST00000500179	1.18955	0.28784	0.454404	1.46053	0.184868	0.611498
ENST00000517733	1.56175	8.57e-05	0.00102232	1.03863	0.883691	0.966549
ENST00000431327	-1.3017	0.00431947	0.0206115	1.28552	0.196016	0.619993
ENST00000430677	1.0943	0.726699	0.829046	1.0138	0.948111	0.986398
ENST00000671455	1.13082	0.436789	0.599959	1.30492	0.117143	0.569229
ENST00000569274	-1.61384	0.000153663	0.00159865	-2.08683	0.00380694	0.372056
ENST00000484076	1.07234	0.379168	0.54644	-1.29318	0.307941	0.696825
ENST00000437864	-1.79648	6.67e-06	0.000145796	-1.80219	0.0879825	0.546971
ENST00000568730	1.38318	0.00208829	0.0117929	1.50692	0.00630414	0.406905
ENST00000426483	-1.06046	0.431872	0.5959	-1.62172	0.0661969	0.534769
ENST00000576021	1.02729	0.712159	0.819044	-1.03685	0.773764	0.925285
ENST00000660088	-1.16222	0.506647	0.660802	1.17995	0.612839	0.857818
ENST00000512585	-1.39529	0.00486601	0.0226457	-1.18325	0.318898	0.702307
ENST00000503557	1.49995	0.00964881	0.0383825	-1.04091	0.827374	0.946457
ENST00000443163	1.44439	0.00166154	0.00992346	-1.20626	0.477882	0.795165
ENST00000435867	-1.66327	0.284549	0.450574	-1.27528	0.631636	0.866149
ENST00000608290	-1.10231	0.261456	0.425685	-1.33034	0.319473	0.702711
ENST00000520944	-3.53046	0.000746512	0.00536436	1.0752	0.79532	0.934399
ENST00000631061	1.13104	0.273813	0.439044	1.56137	0.140441	0.585271
ENST00000514113	1.03134	0.864642	0.92036	1.16696	0.501043	0.806555
ENST00000551089	1.28455	0.0688673	0.166216	1.10072	0.623926	0.86265
ENST00000592087	-1.44069	0.00148775	0.00910471	1.10849	0.697346	0.894245
ENST00000584108	-1.43147	0.000105795	0.0011925	-1.12278	0.615377	0.859102
ENST00000556368	1.18398	0.0683104	0.165212	-1.1007	0.641863	0.870638
ENST00000418031	-1.38418	0.000351713	0.00307195	-1.05547	0.796916	0.934984
ENST00000556913	-1.99302	0.000112431	0.00125144	-1.66736	0.13251	0.577319
ENST00000618276	-1.26364	0.114648	0.240101	1.02298	0.70136	0.896541
ENST00000489632	-4.24509	5.96e-07	2.34e-05	-2.48335	0.141856	0.586698
ENST00000568525	-1.1171	0.406242	0.571726	1.08664	0.688425	0.89073
ENST00000454262	1.20216	0.130643	0.263564	1.42748	0.327941	0.707637
ENST00000417305	-1.2982	0.457801	0.618058	-2.06324	0.118676	0.569229
ENST00000551626	-1.00791	0.877639	0.92834	-1.19919	0.0897012	0.548481
ENST00000555115	1.04347	0.645844	0.771383	-1.00901	0.96603	0.990651
ENST00000577181	-1.62929	0.0491511	0.130093	-1.36066	0.153619	0.593905
ENST00000572287	1.3184	0.0497249	0.131101	1.09146	0.441551	0.774875
ENST00000521851	1.36545	2.55e-06	7.11e-05	1.70263	0.0209524	0.485015
ENST00000605240	-2.51247	0.0004021	0.00336618	-1.57912	0.165247	0.599492
ENST00000584339	-1.10959	0.240043	0.40141	1.77669	0.132623	0.577521
ENST00000519041	1.75006	0.000855106	0.00595642	1.40415	0.099358	0.553909
ENST00000552893	1.33288	0.0243736	0.0776249	-1.08926	0.577171	0.842904
ENST00000513770	-1.12086	0.457591	0.617903	-1.03694	0.867642	0.960732
ENST00000513405	1.20669	0.192482	0.344972	1.22779	0.400028	0.75187
ENST00000503650	1.10473	0.503027	0.657868	1.3156	0.281995	0.679533
ENST00000450546	-2.05988	2.43e-05	0.000387431	-3.50317	0.00309343	0.369775
ENST00000508469	1.27507	0.207313	0.362734	-1.04494	0.885451	0.967101
ENST00000667447	-1.07562	0.283912	0.449968	1.57607	0.129448	0.575335
ENST00000416366	-1.0985	0.224737	0.383851	-1.0162	0.925583	0.979682
ENST00000480817	-1.03431	0.698205	0.809568	-1.26899	0.358067	0.728529
ENST00000529656	-1.28802	0.00589686	0.0261711	-1.48603	0.011062	0.43783
ENST00000520496	1.14417	0.289084	0.455791	-1.34856	0.367372	0.733215
ENST00000569009	1.49275	0.0294413	0.0895656	1.6864	0.103668	0.556428
ENST00000412811	1.50209	0.00283484	0.0149421	1.54462	0.11639	0.568827
ENST00000422657	1.73916	1.79e-05	0.000305635	1.58806	0.108411	0.56058
ENST00000579467	-1.36901	0.000164972	0.00169444	-1.29514	0.609406	0.856574
ENST00000568137	-2.41573	0.054884	0.141098	-1.4497	0.319011	0.702307
ENST00000438181	-1.23588	0.588344	0.728121	-1.97257	0.0824739	0.545736
ENST00000557304	-1.72974	9.33e-05	0.00108781	-1.40345	0.197885	0.620959
ENST00000537068	1.50486	0.000970214	0.00654958	1.53011	0.0381256	0.509369
ENST00000432694	-1.78364	0.0780298	0.181849	-1.67697	0.141723	0.586462
ENST00000485338	1.11976	0.464406	0.624135	-1.18253	0.534493	0.822635
ENST00000442008	1.74419	0.0133401	0.0492893	1.06122	0.818756	0.941975
ENST00000619740	-1.31358	0.0243787	0.0776249	-1.31139	0.0854298	0.545908
ENST00000415011	-1.05644	0.592488	0.731355	1.26445	0.104029	0.557641
ENST00000559366	-1.16143	0.0523899	0.136109	1.0079	0.946994	0.985946
ENST00000584382	1.15252	0.363104	0.531423	1.62549	0.30789	0.696825
ENST00000447497	1.16667	0.0407806	0.113443	1.45799	0.101696	0.556428
ENST00000415394	-1.05515	0.615616	0.749373	1.93129	0.0265825	0.492524
ENST00000421166	-1.66422	0.0689651	0.166374	-1.24646	0.488015	0.800137
ENST00000433344	-1.18314	0.264785	0.429506	-1.17786	0.381097	0.740545
ENST00000511998	1.25406	0.142488	0.280037	1.56825	0.044459	0.523633
ENST00000539313	-1.73863	0.000370477	0.00317987	-1.39294	0.0260107	0.492524
ENST00000447488	1.21516	0.0306883	0.0922402	1.09043	0.806122	0.938807
ENST00000423629	1.5919	0.00894612	0.0362581	-1.08144	0.750719	0.916759
ENST00000445039	-1.69062	0.000392458	0.00330585	-1.57006	0.346575	0.720778
ENST00000446029	1.39759	0.00220562	0.0122914	1.26202	0.256783	0.659958
ENST00000463561	-1.09115	0.269701	0.434864	-1.47364	0.105376	0.558179
ENST00000411694	-1.77961	3.47e-05	0.000512785	-1.34824	0.13459	0.579715
ENST00000654135	1.07982	0.627067	0.757938	1.51068	0.191249	0.616945
ENST00000429139	-1.02709	0.810752	0.885511	1.97832	0.0276339	0.492524
ENST00000532988	-1.82829	0.000850927	0.00593533	-1.04004	0.714116	0.902474
ENST00000436032	-3.30185	9.34e-07	3.26e-05	-2.37606	0.120475	0.569229
ENST00000569778	2.02613	1.36e-05	0.000245962	-1.28463	0.571609	0.839627
ENST00000455354	1.06787	0.7203	0.824108	-1.01285	0.940205	0.983668
ENST00000563722	-1.51019	0.0074877	0.0315958	-1.58886	0.0260275	0.492524
ENST00000449457	-1.38241	0.00973151	0.0386578	-1.16351	0.540652	0.825943
ENST00000412804	-1.12332	0.52472	0.676036	-1.17247	0.660011	0.877826
ENST00000417483	1.19424	0.101518	0.219903	-1.33967	0.170404	0.601099
ENST00000521482	-2.0019	7.55e-06	0.000159894	-1.27906	0.575324	0.841916
ENST00000645181	-1.10198	0.640814	0.768033	-1.08526	0.821828	0.943336
ENST00000449500	-2.03159	3.11e-06	8.21e-05	-1.15207	0.543024	0.826811
ENST00000419784	-1.39973	0.302158	0.469807	-1.08915	0.890228	0.968797
ENST00000412091	-1.33296	0.00114816	0.0074619	-1.16192	0.350892	0.72372
ENST00000581541	2.10139	0.000162387	0.00167311	1.14979	0.50713	0.809231
ENST00000541704	1.35586	0.0288541	0.08828	1.00714	0.967986	0.991139
ENST00000514126	-1.38908	0.000457516	0.00369811	1.153	0.39618	0.750117
ENST00000532022	-1.73396	0.000390471	0.00329716	-1.04607	0.821904	0.943343
ENST00000557953	2.24761	3.05e-07	1.49e-05	1.45162	0.0498024	0.526258
ENST00000579599	-1.0956	0.211068	0.367397	1.08456	0.543978	0.827152
ENST00000563846	1.23735	0.0845422	0.192675	1.09248	0.643813	0.8711
ENST00000435953	1.15977	0.219411	0.377494	1.24081	0.287273	0.683524
ENST00000424044	-2.07093	0.00291049	0.0152587	1.68494	0.124029	0.570218
ENST00000669726	-1.17328	0.0304954	0.0918206	1.04871	0.830313	0.947497
ENST00000528075	1.72514	0.000622698	0.00468403	1.10852	0.605847	0.855127
ENST00000624665	1.04861	0.595237	0.733554	-1.20502	0.554472	0.832429
ENST00000438894	-1.07344	0.559792	0.705441	1.16444	0.637521	0.869277
ENST00000413291	1.1217	0.286039	0.452293	1.45101	0.122613	0.569229
ENST00000428838	1.24371	0.0346765	0.100696	1.54289	0.0239047	0.492524
ENST00000454736	-1.05504	0.708316	0.816859	-1.07497	0.798933	0.935945
ENST00000558237	1.0318	0.664577	0.785827	1.01363	0.889018	0.968457
ENST00000411573	1.26077	0.00323907	0.0166014	-1.0933	0.540281	0.825676
ENST00000546560	1.15354	0.476616	0.634987	-1.00398	0.984035	0.995339
ENST00000561507	-2.57641	6.73e-06	0.000146762	-1.4925	0.175014	0.603154
ENST00000520457	1.18278	0.277074	0.442618	1.92232	0.0704817	0.535956
ENST00000551257	1.20716	0.0804223	0.18588	-1.31918	0.212117	0.628988
ENST00000511954	1.3835	1.23e-05	0.000227866	1.1415	0.401435	0.752267
ENST00000440578	1.37338	0.00386389	0.0189385	1.64027	0.222058	0.634487
ENST00000545853	1.28051	0.2208	0.379306	1.07207	0.809508	0.939842
ENST00000582269	-1.29022	0.00833141	0.0343549	-1.48381	0.300568	0.692186
ENST00000546793	-1.22039	0.0660442	0.161273	1.06834	0.497854	0.804207
ENST00000505408	-1.02732	0.83479	0.901574	1.51716	0.131698	0.576927
ENST00000454307	1.98567	0.000584708	0.00448189	1.57661	0.123244	0.569592
ENST00000415451	1.17579	0.120539	0.248504	1.33008	0.132171	0.576927
ENST00000436488	1.22614	0.00685591	0.029428	1.17805	0.182446	0.610376
ENST00000551032	1.16739	0.488544	0.644912	1.10099	0.645123	0.871306
ENST00000581571	1.38217	0.000533467	0.00416254	-1.6872	0.0537218	0.530868
ENST00000525512	-1.01872	0.898586	0.941404	-1.70386	0.0963672	0.553308
ENST00000582233	-1.92976	9.44e-08	6.08e-06	-1.12931	0.524955	0.817784
ENST00000432703	1.2137	0.081096	0.186934	1.85898	0.00989977	0.429375
ENST00000321800	-1.48229	0.308154	0.47606	-1.74175	0.236417	0.642287
ENST00000562298	1.5209	0.000163068	0.0016789	1.49902	0.0167311	0.467691
ENST00000561542	1.1529	0.0331637	0.0974759	-1.00482	0.984496	0.995349
ENST00000658330	1.44189	0.00917693	0.036944	-1.02535	0.80772	0.939164
ENST00000414659	1.48015	0.000900028	0.00618748	1.58475	0.0735259	0.539093
ENST00000428936	1.53336	0.00717163	0.0305431	1.21116	0.185784	0.612343
ENST00000558905	1.22648	0.146035	0.284969	-1.05055	0.834966	0.949357
ENST00000597980	-1.09261	0.274358	0.439672	1.01441	0.899794	0.971304
ENST00000419863	1.3412	0.00147243	0.00904096	1.91744	0.0335758	0.503909
ENST00000557602	1.47728	0.277277	0.442836	-1.1333	0.709377	0.900699
ENST00000508968	1.30643	0.00720558	0.0306379	1.55316	0.129082	0.575335
ENST00000519967	1.30601	0.370168	0.538493	-2.4759	0.0384063	0.509997
ENST00000451090	1.47853	0.000745699	0.00536226	2.08689	0.0496309	0.526258
ENST00000572017	-1.65674	0.00880381	0.0358276	-1.0851	0.698635	0.894654
ENST00000465262	1.32669	0.000118499	0.00130435	1.30187	0.193434	0.618202
ENST00000430048	1.28005	0.170239	0.316999	1.30435	0.251516	0.655835
ENST00000559730	1.32403	8.01e-05	0.000967852	1.4128	0.222034	0.634487
ENST00000532866	-1.50002	0.000125905	0.00136548	-1.73193	0.21458	0.630422
ENST00000542314	-1.02083	0.839193	0.904358	-1.235	0.145986	0.58811
ENST00000505572	-1.29403	0.204458	0.359543	-2.04863	0.00379022	0.372056
ENST00000561000	1.10526	0.517113	0.669646	1.46053	0.033563	0.503909
ENST00000607746	-2.28862	1.03e-05	0.000200018	1.16365	0.615328	0.859102
ENST00000607957	-1.04791	0.673486	0.791249	-1.17601	0.584003	0.845765
ENST00000537361	-1.22445	0.150205	0.291014	-1.03559	0.814826	0.940656
ENST00000509201	-1.4564	0.230432	0.390295	-2.1016	0.0143863	0.455435
ENST00000501440	1.18917	0.0713649	0.17041	1.18892	0.121059	0.569229
ENST00000448729	-1.48463	0.0186151	0.0632976	-1.20535	0.433917	0.770064
ENST00000545424	1.1228	0.206295	0.361566	1.19127	0.552336	0.831339
ENST00000454588	1.31594	0.0417271	0.115367	1.10816	0.515922	0.813053
ENST00000458509	1.00927	0.917388	0.95219	-1.41121	0.265549	0.6673
ENST00000517897	1.55089	1.39e-06	4.45e-05	1.0895	0.608298	0.856043
ENST00000557839	1.29199	0.0128964	0.0479592	1.73899	0.0794459	0.54427
ENST00000436845	1.57346	0.00176152	0.0103646	1.83939	0.0613406	0.534248
ENST00000458693	-1.39877	0.00146817	0.0090234	-1.3672	0.025021	0.492524
ENST00000559165	-1.04578	0.588523	0.728256	1.09823	0.613786	0.858114
ENST00000668736	-1.01278	0.92377	0.955968	1.37667	0.22052	0.633929
ENST00000557223	1.02543	0.701043	0.811793	1.16103	0.18903	0.615183
ENST00000583224	1.39748	0.0294382	0.0895656	-1.16261	0.438085	0.772646
ENST00000420776	1.25766	0.00684179	0.0293768	1.06391	0.733515	0.908785
ENST00000607100	1.11659	0.314172	0.482554	-1.039	0.788263	0.931695
ENST00000422086	1.06977	0.640068	0.767469	-1.45272	0.140708	0.585494
ENST00000545794	1.03781	0.668372	0.788544	-1.672	0.104459	0.557949
ENST00000424612	-1.1201	0.252623	0.415896	-1.74939	0.170242	0.600722
ENST00000551799	-1.72756	2.32e-06	6.58e-05	-1.29303	0.380962	0.740545
ENST00000454005	-1.01823	0.884301	0.932704	1.46825	0.0656729	0.534769
ENST00000433396	1.02518	0.866918	0.921766	1.16206	0.47483	0.793466
ENST00000537170	1.02444	0.790942	0.872658	1.34971	0.16657	0.599829
ENST00000555294	1.47343	0.00771203	0.0323017	-1.93556	0.0440654	0.523633
ENST00000451108	1.25143	0.0107869	0.0418834	3.36706	0.0121615	0.441921
ENST00000545912	1.0145	0.929881	0.95929	-1.46288	0.0511101	0.527957
ENST00000505362	-2.34342	1.45e-06	4.57e-05	-1.62667	0.0356887	0.506798
ENST00000568410	1.11529	0.184726	0.335169	1.46708	0.0823813	0.545736
ENST00000442941	1.32867	0.0311059	0.093075	1.09119	0.681986	0.888631
ENST00000534904	-1.03149	0.891456	0.936994	-1.18337	0.475329	0.793527
ENST00000540875	-1.05628	0.236047	0.397013	1.31508	0.119688	0.569229
ENST00000567068	-1.26234	0.0247764	0.078522	-1.51315	0.121209	0.569229
ENST00000508521	-1.22331	0.0869149	0.19672	1.25835	0.125529	0.570644
ENST00000578216	2.04813	0.000352759	0.003079	1.29685	0.263736	0.665869
ENST00000507072	1.18851	0.11408	0.239163	-1.28289	0.328975	0.708445
ENST00000559495	1.406	0.0327841	0.09667	1.42998	0.0624506	0.534248
ENST00000518552	-2.84714	7.29e-09	1.08e-06	-2.13386	0.106189	0.559301
ENST00000582990	1.19948	0.321619	0.490578	-1.11542	0.608822	0.85622
ENST00000455291	-1.24915	0.154263	0.296141	-1.15704	0.4953	0.803131
ENST00000666227	-1.06988	0.563374	0.708466	-1.00858	0.975423	0.993246
ENST00000427042	1.08026	0.674802	0.792145	1.46623	0.241377	0.646773
ENST00000436056	-1.96086	4.71e-08	3.68e-06	1.33454	0.280462	0.678689
ENST00000425290	1.11963	0.403861	0.569401	2.01138	0.0838519	0.545908
ENST00000527288	1.32203	0.00470635	0.0220386	1.07218	0.410173	0.757494
ENST00000507653	1.02944	0.791048	0.872737	1.52528	0.170005	0.600722
ENST00000563931	1.38034	0.00288359	0.0151495	-1.00486	0.988407	0.996152
ENST00000422204	-1.33763	0.0210692	0.069373	1.15613	0.621456	0.861728
ENST00000563280	3.15053	0.00269229	0.0143579	-1.48838	0.463528	0.786684
ENST00000549364	1.36888	0.00249639	0.0135198	1.91222	0.0883741	0.54719
ENST00000600534	-1.26279	0.117579	0.244177	-1.13132	0.648302	0.87277
ENST00000457405	1.22125	0.38615	0.55341	1.18309	0.687047	0.890108
ENST00000533693	-1.42181	0.000486201	0.00386578	-1.07065	0.778889	0.927627
ENST00000609087	-1.41122	0.000579489	0.00444808	-1.38265	0.140088	0.584761
ENST00000538266	1.43433	0.00590267	0.026181	1.47881	0.0687479	0.534769
ENST00000657087	1.76905	1.76e-05	0.00030208	1.14998	0.387991	0.745267
ENST00000422023	1.80136	0.00349292	0.0175435	1.93618	0.0896675	0.548481
ENST00000457669	2.25413	0.00046979	0.00377367	1.08381	0.769148	0.923872
ENST00000518880	-1.54317	0.00312062	0.0161127	-1.3783	0.310978	0.699168
ENST00000397264	1.27986	0.0929691	0.206624	-1.021	0.941236	0.984148
ENST00000512678	1.36512	0.00177928	0.0104295	2.0153	0.0673366	0.534769
ENST00000451141	-1.10606	0.431556	0.59556	1.57287	0.101793	0.556428
ENST00000448015	1.21377	0.0726286	0.172613	1.2349	0.0614212	0.534248
ENST00000431401	1.46717	0.0860966	0.195443	-1.90639	0.216406	0.631258
ENST00000661689	1.53822	0.0157024	0.0557349	-1.69118	0.108361	0.56058
ENST00000423474	-1.16178	0.300172	0.467733	1.40411	0.187676	0.613983
ENST00000556072	-1.44943	9.81e-07	3.4e-05	-1.26275	0.160289	0.596858
ENST00000421534	-1.27755	0.0802417	0.185605	-1.31312	0.230472	0.637752
ENST00000450920	-3.3612	6.66e-08	4.79e-06	-1.05474	0.886445	0.967473
ENST00000418621	1.2115	0.0893506	0.200831	1.36255	0.264584	0.666541
ENST00000440456	-1.40844	0.000532841	0.00415971	-1.32575	0.250129	0.654362
ENST00000582965	1.45464	0.000460618	0.00371736	-1.00772	0.967105	0.990972
ENST00000571512	1.25428	0.144075	0.282081	1.46271	0.338016	0.714912
ENST00000442526	-1.00901	0.924255	0.956278	-1.01574	0.902963	0.972742
ENST00000429293	-1.09161	0.26337	0.427856	1.24596	0.366298	0.732684
ENST00000511327	1.48718	0.000857037	0.00596351	1.27846	0.2974	0.690761
ENST00000504916	1.43434	0.0156548	0.0555966	-1.21607	0.503203	0.807241
ENST00000564771	-1.34288	0.000540817	0.00420417	1.26984	0.247451	0.651169
ENST00000566370	1.35803	0.00479109	0.0223778	1.14867	0.454443	0.781748
ENST00000425370	1.12075	0.503507	0.658113	1.21669	0.182774	0.610376
ENST00000569096	-1.05013	0.792654	0.873761	1.14375	0.611399	0.857533
ENST00000442712	1.01403	0.939563	0.96556	1.45	0.316116	0.702021
ENST00000549359	-1.41002	0.0175759	0.0606934	1.38419	0.195525	0.619993
ENST00000559302	-1.21896	0.00112799	0.0073545	-1.44389	0.00761223	0.407384
ENST00000512859	-1.00953	0.940491	0.965963	-1.34025	0.23378	0.640222
ENST00000499202	-1.20781	0.036146	0.103801	1.08666	0.669706	0.883234
ENST00000411525	1.03409	0.785249	0.86888	1.36245	0.0755195	0.541499
ENST00000574267	-1.24062	0.440371	0.603015	-2.21961	0.143529	0.587484
ENST00000550290	-1.0248	0.892585	0.937633	1.00239	0.9917	0.996644
ENST00000441270	1.37357	2.73e-05	0.000424465	1.08607	0.679367	0.887781
ENST00000564681	1.45245	0.000510487	0.0040119	1.27291	0.317933	0.702307
ENST00000425405	1.0676	0.673219	0.791089	1.04562	0.863307	0.959343
ENST00000567108	1.14116	0.316825	0.485618	-1.12066	0.682948	0.888955
ENST00000556212	1.48521	6.3e-05	0.000808478	-1.12782	0.588175	0.846982
ENST00000488720	1.09468	0.302777	0.470353	-1.1285	0.569328	0.838761
ENST00000553575	1.32138	0.14636	0.285517	1.43176	0.265559	0.6673
ENST00000420044	-1.25457	0.0730263	0.173319	-1.30633	0.332244	0.711417
ENST00000600539	-1.48308	4.35e-05	0.000606973	-1.17813	0.334836	0.713321
ENST00000422042	-1.10446	0.524946	0.676136	1.31372	0.374037	0.736933
ENST00000417516	1.01249	0.924176	0.956272	1.85668	0.0976639	0.553583
ENST00000531046	-1.24743	0.0630714	0.155947	1.18092	0.504445	0.808258
ENST00000529369	1.15987	0.211698	0.36811	-1.52539	0.213626	0.63009
ENST00000558153	1.17315	0.346741	0.515329	1.06349	0.820059	0.942591
ENST00000658889	-1.3271	0.0156359	0.0555372	-1.29645	0.148109	0.589904
ENST00000419100	1.19865	0.405924	0.571434	1.54723	0.309744	0.698098
ENST00000557072	-2.14174	0.00193187	0.0111259	-1.17556	0.669469	0.883166
ENST00000519703	-1.83511	7.66e-06	0.000161251	-1.51525	0.279408	0.67773
ENST00000535372	-1.42568	0.00134186	0.0084216	1.20497	0.335892	0.714071
ENST00000449215	1.81791	0.000461932	0.00372331	1.30165	0.407668	0.756375
ENST00000536673	1.19054	0.417178	0.581503	1.00993	0.956671	0.98868
ENST00000567665	1.86365	5.65e-07	2.25e-05	2.29359	0.0559248	0.532855
ENST00000420724	1.78297	0.00869494	0.0354741	1.36336	0.400102	0.75187
ENST00000430109	-1.02659	0.756084	0.8492	1.15745	0.546877	0.828852
ENST00000422374	1.00274	0.974392	0.985513	-1.15662	0.279361	0.67773
ENST00000549124	-1.05349	0.550106	0.697288	1.04921	0.723721	0.906311
ENST00000412722	-1.62768	0.000505636	0.00398227	-1.26936	0.294719	0.689646
ENST00000525594	-1.18792	0.203126	0.35775	1.26779	0.284305	0.680712
ENST00000498457	1.53124	0.00622479	0.0272922	-1.2458	0.304114	0.694251
ENST00000557251	-1.17546	0.402092	0.567796	-1.10416	0.667533	0.882158
ENST00000572427	-1.05689	0.429381	0.593383	-1.21686	0.156788	0.594824
ENST00000558105	-1.08523	0.399157	0.56527	1.07809	0.725991	0.906936
ENST00000627065	-1.64841	0.000144116	0.00151893	-1.04136	0.794828	0.934223
ENST00000562802	-1.8295	0.00252476	0.0136336	-1.38978	0.430568	0.768849
ENST00000523317	-1.17441	0.0205603	0.0680882	1.2394	0.367311	0.733215
ENST00000413088	-1.73447	0.0219393	0.0715802	-1.26374	0.242648	0.647669
ENST00000458662	-1.03937	0.809396	0.884991	1.15783	0.478696	0.795165
ENST00000524978	1.08409	0.355629	0.523706	-1.18927	0.427008	0.766523
ENST00000558006	-1.3482	0.00209218	0.0118076	-1.28508	0.279645	0.677985
ENST00000555212	-1.04483	0.673786	0.791347	1.0094	0.950874	0.987134
ENST00000649719	1.51462	0.000247842	0.00234663	1.01043	0.966529	0.99072
ENST00000565229	1.19966	0.308014	0.47594	1.50453	0.327738	0.707637
ENST00000552026	1.12571	0.0409288	0.113712	1.49337	0.105045	0.558079
ENST00000666841	-1.67937	1.26e-06	4.14e-05	1.09555	0.797359	0.935248
ENST00000654888	1.1185	0.368394	0.536578	-1.27099	0.332463	0.711533
ENST00000411553	-1.1348	0.286947	0.453298	1.12863	0.604925	0.854546
ENST00000518308	-1.22367	0.297766	0.465094	-1.1156	0.748001	0.915478
ENST00000536835	1.85438	0.0797159	0.184694	-4.09512	0.0212212	0.485015
ENST00000583546	-1.25337	0.0812711	0.187154	-1.46004	0.169628	0.600722
ENST00000438401	1.96954	0.0182766	0.0624409	-1.0635	0.875862	0.963426
ENST00000527426	1.41847	0.0125311	0.0468843	1.4094	0.124775	0.570644
ENST00000547009	1.26831	0.0851209	0.193687	1.26185	0.248621	0.652671
ENST00000570443	1.37788	0.0368701	0.105347	-1.02365	0.853757	0.956082
ENST00000623646	-1.05551	0.875601	0.927206	-1.70764	0.0367304	0.506798
ENST00000570677	1.34901	3.53e-06	8.95e-05	-1.22637	0.100126	0.554438
ENST00000601192	1.40095	0.00110778	0.00726161	1.14679	0.59738	0.851645
ENST00000508718	-2.10514	1.13e-06	3.81e-05	1.13347	0.580213	0.844658
ENST00000659139	-1.57682	0.0150344	0.0538602	1.03225	0.860756	0.958636
ENST00000577327	1.0065	0.96836	0.982294	1.0245	0.882103	0.966075
ENST00000456352	-1.30364	0.0134233	0.0495257	-1.45935	0.205502	0.625768
ENST00000440688	-1.04382	0.677539	0.794274	-1.19073	0.329211	0.708657
ENST00000656210	-1.41659	0.00704077	0.0301059	1.23294	0.516674	0.813613
ENST00000496217	-1.40285	0.145419	0.284109	1.03955	0.905538	0.973856
ENST00000534827	1.35755	0.0310228	0.0928983	1.34948	0.360549	0.729866
ENST00000544674	-1.05451	0.475475	0.634089	-1.21477	0.388729	0.746195
ENST00000510155	-1.0398	0.100666	0.21866	1.09571	0.517778	0.814335
ENST00000560363	1.12281	0.205973	0.361346	-1.04092	0.798639	0.935779
ENST00000662726	2.03016	0.000202948	0.00200163	-1.07711	0.653648	0.874844
ENST00000434547	-1.78364	7.78e-09	1.12e-06	1.07889	0.584462	0.846177
ENST00000428440	-1.16911	0.375358	0.542981	-1.25999	0.378846	0.739031
ENST00000554634	-1.79066	0.000170459	0.0017411	1.07645	0.797809	0.935436
ENST00000568093	1.02615	0.842963	0.906844	-1.19303	0.201968	0.624307
ENST00000568471	3.09954	3.24e-05	0.000486061	-1.12432	0.401255	0.752212
ENST00000557800	1.25765	0.0880928	0.198678	1.23532	0.675713	0.886008
ENST00000581677	1.17774	0.328169	0.497099	-1.48511	0.182952	0.610379
ENST00000448887	1.18526	0.298726	0.465958	-1.65181	0.25747	0.660994
ENST00000556537	-1.0994	0.534056	0.683674	-1.33205	0.478675	0.795165
ENST00000583841	1.44035	0.00108651	0.00715863	1.30336	0.174678	0.603154
ENST00000578585	3.14017	4.28e-06	0.000103823	-1.03726	0.898408	0.970846
ENST00000541383	-1.04613	0.712392	0.819056	-1.73116	0.00915311	0.426131
ENST00000428765	1.54658	0.00803419	0.0333693	-1.1884	0.642514	0.870713
ENST00000448588	1.04359	0.637214	0.765328	1.03085	0.898451	0.970846
ENST00000453671	-1.34936	0.0329446	0.0970006	-1.20404	0.0357421	0.506798
ENST00000664693	-1.26787	0.106251	0.227566	1.13974	0.559389	0.834003
ENST00000527191	1.03443	0.478096	0.636303	-1.36021	0.171734	0.601339
ENST00000556266	-1.52176	0.0323582	0.0957588	-1.29383	0.462597	0.785785
ENST00000549951	-1.21137	0.0919889	0.205099	-1.7115	0.0875867	0.546971
ENST00000458007	-1.59785	7.12e-06	0.000153136	-1.22773	0.323676	0.705709
ENST00000527035	1.04169	0.776548	0.863348	1.00566	0.977614	0.993938
ENST00000585048	1.33342	0.0315446	0.0940297	-1.7074	0.135278	0.58046
ENST00000426109	1.13391	0.342569	0.51109	-1.074	0.639509	0.869579
ENST00000295549	-1.0607	0.814453	0.887741	-1.67502	0.238953	0.644403
ENST00000559909	1.59054	0.000306918	0.00277366	-1.08549	0.585482	0.846475
ENST00000579368	1.63706	0.000117534	0.00129649	2.18192	0.0194974	0.478931
ENST00000588387	-1.34975	0.00502886	0.023182	1.17412	0.607084	0.855567
ENST00000585190	-1.22043	0.00659822	0.0285643	-1.36591	0.420709	0.762331
ENST00000455241	-1.04259	0.713659	0.819712	-1.08248	0.541326	0.82611
ENST00000660959	1.02281	0.383972	0.551484	1.04127	0.689113	0.891173
ENST00000522582	-2.05917	0.000134638	0.00143823	-1.3045	0.377465	0.738585
ENST00000420480	1.34702	0.0643028	0.158203	1.23609	0.610825	0.857394
ENST00000563734	1.24028	0.29549	0.462702	1.78512	0.213689	0.63009
ENST00000443123	1.04245	0.890927	0.936713	-1.51275	0.271381	0.671717
ENST00000536141	1.4682	2.6e-06	7.21e-05	1.89473	0.0530089	0.530773
ENST00000499765	1.03292	0.738104	0.836645	-1.0997	0.74632	0.914983
ENST00000665745	-1.21744	0.171218	0.318293	1.00056	0.997958	0.999136
ENST00000527483	1.22654	0.320097	0.489124	1.67115	0.0211021	0.485015
ENST00000551146	1.10353	0.189732	0.341491	1.55746	0.210519	0.628603
ENST00000512634	-1.0732	0.588577	0.728256	1.033	0.869787	0.961611
ENST00000445272	1.04608	0.349742	0.517994	1.34218	0.129681	0.575335
ENST00000582546	-1.11469	0.262827	0.427245	1.11769	0.318947	0.702307
ENST00000513358	2.39542	6.09e-06	0.000135359	1.16697	0.712329	0.90154
ENST00000454781	-1.3419	0.0157543	0.0558577	-1.00781	0.968018	0.991139
ENST00000457833	-1.17104	0.00790609	0.0329357	1.24744	0.498643	0.804855
ENST00000515691	-1.50999	0.00906395	0.036632	-1.05942	0.617629	0.860177
ENST00000589967	1.06053	0.712993	0.819454	1.64661	0.112219	0.566424
ENST00000520300	-2.70684	0.000119055	0.00130823	-1.33993	0.190486	0.616163
ENST00000537269	-1.34707	0.101452	0.219781	1.10288	0.685028	0.889353
ENST00000425031	-1.20108	0.275019	0.440376	-1.24242	0.179115	0.607194
ENST00000574086	-1.21939	0.289341	0.456007	-2.04427	0.0154407	0.461595
ENST00000550290	-1.40427	0.0525686	0.136424	-1.27662	0.445422	0.776947
[truncated: 5,228 more rows]
