# Supplementary material for: A lncRNA signature associated with tumor immune heterogeneity predicts distant metastasis in locoregionally advanced nasopharyngeal carcinoma
Source: Nat Commun. 2022 May 30;13:2996. doi: 10.1038/s41467-022-30709-6 (PMC9151760; doi:10.1038/s41467-022-30709-6)
Supplement: Supplementary file 6 — Source Data [file 41467_2022_30709_MOESM6_ESM.xlsx]

## Sheet: Fig.2A
lncRNA_signature	Metastasis	DMFS
low-risk	0	20.9
high-risk	0	24.17
low-risk	0	26.9
low-risk	0	33.77
low-risk	0	37.5
low-risk	0	43.4
low-risk	0	44.3
low-risk	0	47.47
low-risk	0	48.6
low-risk	0	48.67
low-risk	0	49.1
low-risk	0	49.4
high-risk	0	49.67
high-risk	0	50.9
high-risk	0	51.5
high-risk	0	52.4
low-risk	0	55.6
high-risk	0	55.8
low-risk	0	56.23
low-risk	0	56.77
low-risk	0	58.53
low-risk	0	60.27
low-risk	0	60.43
low-risk	0	61.57
high-risk	0	61.73
high-risk	0	62.83
low-risk	0	64.77
high-risk	0	64.87
low-risk	0	65.33
low-risk	0	65.63
high-risk	0	66.43
high-risk	0	66.77
low-risk	0	66.8
high-risk	0	67.17
low-risk	0	67.2
low-risk	0	67.3
low-risk	0	67.47
low-risk	0	67.6
low-risk	0	71
low-risk	0	72.7
low-risk	0	73.53
low-risk	0	73.9
low-risk	0	74.4
low-risk	0	74.83
low-risk	0	76.47
low-risk	0	76.97
low-risk	0	77
high-risk	0	77.5
low-risk	0	77.87
low-risk	0	78.4
high-risk	0	78.87
low-risk	0	78.97
low-risk	0	79.93
low-risk	0	80.03
low-risk	0	81.1
low-risk	0	81.3
low-risk	0	81.87
high-risk	0	82.43
low-risk	0	82.57
low-risk	0	82.7
low-risk	0	83.1
low-risk	0	83.27
high-risk	0	83.27
low-risk	0	83.47
low-risk	0	83.7
low-risk	0	84.87
low-risk	0	85.6
high-risk	0	85.83
low-risk	0	86.33
low-risk	0	86.53
low-risk	0	87.1
high-risk	0	87.4
low-risk	0	87.63
low-risk	0	88.17
low-risk	0	88.17
high-risk	0	88.5
low-risk	0	88.53
low-risk	0	88.57
low-risk	0	89.2
low-risk	0	89.23
low-risk	0	89.37
low-risk	0	89.43
low-risk	0	89.53
low-risk	0	89.57
low-risk	0	89.8
high-risk	0	89.9
high-risk	0	90.37
low-risk	0	90.53
low-risk	0	91.33
low-risk	0	92
low-risk	0	92.07
low-risk	0	92.13
low-risk	0	92.33
high-risk	0	92.47
low-risk	0	92.73
low-risk	0	92.8
low-risk	0	93.07
low-risk	0	93.6
high-risk	0	94.1
low-risk	0	94.27
low-risk	0	94.33
low-risk	0	94.33
low-risk	0	94.43
low-risk	0	94.8
low-risk	0	94.93
low-risk	0	94.93
low-risk	0	95.2
low-risk	0	95.63
low-risk	0	96.23
high-risk	0	96.3
high-risk	0	96.47
low-risk	0	96.57
low-risk	0	96.8
high-risk	0	97.03
low-risk	0	97.67
low-risk	0	97.83
low-risk	0	97.87
low-risk	0	98.1
high-risk	0	98.1
high-risk	0	98.33
low-risk	0	99.03
high-risk	0	99.1
low-risk	0	99.93
low-risk	0	100.47
high-risk	0	101.17
low-risk	0	101.73
low-risk	0	102.03
low-risk	0	102.53
low-risk	0	103.3
low-risk	0	104.7
low-risk	0	105.57
low-risk	0	105.9
low-risk	0	109.17
low-risk	0	110.27
low-risk	0	111.73
low-risk	0	111.97
low-risk	0	113.2
low-risk	0	113.3
low-risk	0	113.4
high-risk	0	114.57
low-risk	0	115.57
low-risk	0	115.6
low-risk	0	116.37
low-risk	0	116.77
low-risk	0	119.5
low-risk	0	119.5
low-risk	0	120.67
high-risk	1	4
high-risk	1	6.87
high-risk	1	8.83
low-risk	1	10.9
low-risk	1	11.93
low-risk	1	12
high-risk	1	12.73
low-risk	1	14.7
high-risk	1	15.37
high-risk	1	16.97
low-risk	1	18.1
high-risk	1	21.93
high-risk	1	24.6
low-risk	1	27.03
high-risk	1	27.07
high-risk	1	29.2
high-risk	1	29.63
high-risk	1	30.97
high-risk	1	31.3
low-risk	1	35.93
high-risk	1	38.5
high-risk	1	41.53
high-risk	1	42.1
high-risk	1	44.13
low-risk	1	51.8
low-risk	1	53.93
high-risk	1	66.53
high-risk	1	85.43
low-risk	1	86.97
high-risk	1	89.13

## Sheet: Fig.2B
lncRNA_signature	Progression	DFS
low-risk	0	47.47
low-risk	0	48.6
low-risk	0	48.67
low-risk	0	49.1
low-risk	0	49.4
high-risk	0	49.67
high-risk	0	50.9
high-risk	0	51.5
high-risk	0	52.4
low-risk	0	56.77
low-risk	0	58.53
low-risk	0	60.27
low-risk	0	60.43
low-risk	0	61.57
high-risk	0	61.73
high-risk	0	62.83
low-risk	0	64.77
high-risk	0	64.87
low-risk	0	65.33
low-risk	0	65.63
high-risk	0	66.43
high-risk	0	66.77
low-risk	0	66.8
high-risk	0	67.17
low-risk	0	67.2
low-risk	0	67.47
low-risk	0	67.6
low-risk	0	71
low-risk	0	73.53
low-risk	0	73.9
low-risk	0	74.4
low-risk	0	74.83
low-risk	0	76.47
low-risk	0	77
high-risk	0	77.5
low-risk	0	77.87
low-risk	0	78.4
high-risk	0	78.87
low-risk	0	78.97
low-risk	0	79.93
low-risk	0	81.1
low-risk	0	81.3
low-risk	0	81.87
high-risk	0	82.43
low-risk	0	82.57
low-risk	0	83.1
low-risk	0	83.27
high-risk	0	83.27
low-risk	0	83.47
low-risk	0	83.7
low-risk	0	84.87
low-risk	0	85.6
high-risk	0	85.83
low-risk	0	86.33
low-risk	0	86.53
low-risk	0	87.1
high-risk	0	87.4
low-risk	0	87.63
low-risk	0	88.17
high-risk	0	88.5
low-risk	0	88.53
low-risk	0	88.57
low-risk	0	89.2
low-risk	0	89.23
low-risk	0	89.37
low-risk	0	89.43
low-risk	0	89.53
low-risk	0	89.8
high-risk	0	89.9
high-risk	0	90.37
low-risk	0	90.53
low-risk	0	91.33
low-risk	0	92
low-risk	0	92.07
low-risk	0	92.13
low-risk	0	92.33
high-risk	0	92.47
low-risk	0	92.73
low-risk	0	92.8
low-risk	0	93.07
low-risk	0	93.6
high-risk	0	94.1
low-risk	0	94.27
low-risk	0	94.33
low-risk	0	94.33
low-risk	0	94.43
low-risk	0	94.8
low-risk	0	94.93
low-risk	0	94.93
low-risk	0	95.2
low-risk	0	95.63
low-risk	0	96.23
high-risk	0	96.3
high-risk	0	96.47
low-risk	0	96.57
low-risk	0	96.8
high-risk	0	97.03
low-risk	0	97.67
low-risk	0	97.83
low-risk	0	97.87
low-risk	0	98.1
high-risk	0	98.1
high-risk	0	98.33
low-risk	0	99.03
high-risk	0	99.1
low-risk	0	99.93
low-risk	0	100.47
high-risk	0	101.17
low-risk	0	101.73
low-risk	0	102.03
low-risk	0	102.53
low-risk	0	103.3
low-risk	0	104.7
low-risk	0	105.57
low-risk	0	109.17
low-risk	0	110.27
low-risk	0	111.73
low-risk	0	111.97
low-risk	0	113.2
low-risk	0	113.3
low-risk	0	113.4
high-risk	0	114.57
low-risk	0	115.6
low-risk	0	116.37
low-risk	0	116.77
low-risk	0	119.5
low-risk	0	120.67
high-risk	1	4
low-risk	1	6.4
high-risk	1	6.87
high-risk	1	8.83
low-risk	1	10.37
low-risk	1	10.57
high-risk	1	10.6
low-risk	1	10.9
low-risk	1	11.93
low-risk	1	12
low-risk	1	12.07
high-risk	1	12.73
low-risk	1	14.7
high-risk	1	15.37
high-risk	1	16.97
low-risk	1	17.03
low-risk	1	17.77
low-risk	1	18.1
low-risk	1	20.83
high-risk	1	21.23
low-risk	1	21.5
high-risk	1	21.93
low-risk	1	23.33
high-risk	1	24.6
high-risk	1	27.07
low-risk	1	27.33
high-risk	1	29.2
high-risk	1	29.63
low-risk	1	29.7
high-risk	1	30.73
high-risk	1	31.3
low-risk	1	32.6
low-risk	1	35.93
low-risk	1	38.03
high-risk	1	38.5
high-risk	1	41.53
high-risk	1	42.1
high-risk	1	43
high-risk	1	44.13
low-risk	1	51.23
low-risk	1	51.23
low-risk	1	51.8
low-risk	1	52.53
low-risk	1	53.93
low-risk	1	66.63
high-risk	1	67.17
low-risk	1	79.63
low-risk	1	86.97
high-risk	1	89.13
low-risk	1	112.5

## Sheet: Fig.2C
lncRNA_signature	Death	OS
low-risk	1	28.03
high-risk	1	24.47
low-risk	0	80.23
high-risk	1	85.7
high-risk	1	39.9
low-risk	1	39.2
high-risk	1	27.3
high-risk	1	32.9
low-risk	1	34.27
high-risk	1	83.53
high-risk	1	28.97
low-risk	1	13.27
high-risk	1	42.23
high-risk	1	46.37
high-risk	1	7.87
high-risk	1	63.57
high-risk	1	46.67
high-risk	1	46.8
high-risk	0	54.13
low-risk	1	49.37
low-risk	0	80.2
high-risk	1	52.3
high-risk	1	92.4
high-risk	1	36.97
high-risk	1	61.97
low-risk	0	97.3
high-risk	1	54.13
high-risk	0	89.13
low-risk	1	101.1
low-risk	1	46.2
low-risk	1	44.3
low-risk	0	119.5
low-risk	0	58.53
low-risk	0	116.77
high-risk	0	64.87
high-risk	0	67.17
low-risk	1	37.5
low-risk	0	67.2
low-risk	0	67.47
low-risk	0	115.57
low-risk	1	72.7
low-risk	0	99.93
low-risk	0	102.03
low-risk	0	113.2
low-risk	0	111.97
low-risk	0	73.53
low-risk	0	111.73
low-risk	0	49.4
low-risk	0	110.27
low-risk	0	102.53
low-risk	0	74.83
low-risk	0	76.47
low-risk	0	77.87
low-risk	0	81.1
low-risk	0	81.87
low-risk	0	82.57
high-risk	0	92.47
low-risk	0	82.7
low-risk	1	26.9
low-risk	0	99.03
low-risk	0	83.27
low-risk	0	100.47
high-risk	1	24.17
high-risk	0	85.83
low-risk	0	86.33
low-risk	0	97.87
low-risk	0	86.53
low-risk	0	98.1
low-risk	0	88.17
high-risk	0	88.5
low-risk	0	95.2
low-risk	1	43.4
low-risk	0	88.53
low-risk	0	88.57
low-risk	0	89.2
low-risk	0	89.23
high-risk	0	96.47
low-risk	0	89.37
high-risk	1	55.8
high-risk	0	97.03
low-risk	0	89.43
low-risk	0	89.57
low-risk	0	89.8
high-risk	0	82.43
high-risk	0	89.9
low-risk	0	90.53
low-risk	0	91.33
high-risk	0	90.37
low-risk	0	92
high-risk	0	94.1
low-risk	0	94.33
low-risk	0	67.6
low-risk	0	92.07
low-risk	0	92.33
low-risk	0	94.8
low-risk	0	92.73
low-risk	0	92.8
low-risk	0	93.6
low-risk	1	20.9
low-risk	0	94.27
low-risk	0	93.07
low-risk	0	78.97
low-risk	0	94.33
high-risk	0	78.87
low-risk	0	92.13
low-risk	0	94.43
low-risk	0	94.93
low-risk	0	94.93
low-risk	0	95.63
low-risk	0	89.53
low-risk	0	96.23
high-risk	0	96.3
low-risk	0	96.57
low-risk	0	96.8
low-risk	0	97.67
low-risk	0	88.17
low-risk	0	97.83
high-risk	0	98.1
high-risk	0	98.33
high-risk	0	99.1
high-risk	0	101.17
low-risk	0	101.73
low-risk	0	87.63
low-risk	0	103.3
low-risk	0	87.1
low-risk	0	85.6
high-risk	0	87.4
low-risk	0	104.7
low-risk	0	83.47
low-risk	0	73.9
low-risk	0	105.57
low-risk	1	80.03
low-risk	0	84.87
low-risk	0	71
high-risk	0	83.27
low-risk	0	83.7
low-risk	0	78.4
low-risk	0	83.1
low-risk	0	105.9
low-risk	0	81.3
low-risk	0	109.17
low-risk	0	67.3
low-risk	0	113.3
low-risk	0	79.93
high-risk	0	77.5
low-risk	0	76.97
low-risk	0	113.4
high-risk	0	114.57
low-risk	0	77
low-risk	0	74.4
low-risk	0	60.27
low-risk	0	115.6
low-risk	0	66.8
high-risk	0	66.77
low-risk	0	116.37
high-risk	0	52.4
high-risk	0	66.43
low-risk	0	60.43
low-risk	0	65.63
low-risk	0	65.33
low-risk	0	64.77
low-risk	0	119.5
high-risk	0	62.83
high-risk	0	61.73
low-risk	0	120.67
low-risk	0	61.57
low-risk	1	55.6
low-risk	0	56.77
low-risk	0	56.23
high-risk	0	51.5
high-risk	0	50.9
low-risk	1	33.77
high-risk	0	49.67
low-risk	0	47.47
low-risk	0	49.1
low-risk	0	48.67
low-risk	0	48.6

## Sheet: Fig.2D
lncRNA_signature	Metastasis	DMFS
high-risk	0	56.7
high-risk	0	26.97
high-risk	0	27.67
high-risk	0	107.77
high-risk	0	106.6
high-risk	0	97.93
high-risk	0	84.57
high-risk	0	47.57
high-risk	0	43.73
high-risk	0	91.7
high-risk	0	91.03
high-risk	0	60.57
high-risk	0	87.33
high-risk	0	59.4
high-risk	0	77.5
high-risk	0	67
high-risk	0	66.67
high-risk	0	60.73
high-risk	0	110.33
high-risk	0	101.37
high-risk	0	89.93
high-risk	0	96.1
high-risk	0	56
high-risk	1	37.53
high-risk	1	6.67
high-risk	1	48.63
high-risk	1	15.43
high-risk	1	22.57
high-risk	1	9.2
high-risk	1	9.8
high-risk	1	49.37
high-risk	1	25.8
high-risk	1	27.87
high-risk	1	29.7
high-risk	1	19.97
high-risk	1	27.1
high-risk	1	60.33
high-risk	1	29.97
high-risk	1	6.37
high-risk	1	44.73
low-risk	0	124.1
low-risk	0	124.23
low-risk	0	120.43
low-risk	0	118.8
low-risk	0	108.47
low-risk	0	115.93
low-risk	0	114.8
low-risk	0	112.07
low-risk	0	82.9
low-risk	0	96.93
low-risk	0	109.67
low-risk	0	109.67
low-risk	0	62.47
low-risk	0	109.17
low-risk	0	109.8
low-risk	0	93.37
low-risk	0	108.57
low-risk	0	104.77
low-risk	0	100.97
low-risk	0	100.97
low-risk	0	97.6
low-risk	0	96.43
low-risk	0	100.57
low-risk	0	32.87
low-risk	0	100.7
low-risk	0	72.03
low-risk	0	94.33
low-risk	0	98.33
low-risk	0	97.37
low-risk	0	96.83
low-risk	0	46.77
low-risk	0	97.3
low-risk	0	72.47
low-risk	0	75.43
low-risk	0	96.57
low-risk	0	50.17
low-risk	0	80
low-risk	0	82.13
low-risk	0	94.83
low-risk	0	75.9
low-risk	0	82.6
low-risk	0	81.6
low-risk	0	52.4
low-risk	0	53.7
low-risk	0	102.6
low-risk	0	55.9
low-risk	0	87.93
low-risk	0	91.03
low-risk	0	89.43
low-risk	0	90.97
low-risk	0	47.4
low-risk	0	89.7
low-risk	0	56.07
low-risk	0	83.77
low-risk	0	60.33
low-risk	0	92.4
low-risk	0	87.3
low-risk	0	92.63
low-risk	0	94.83
low-risk	0	61.67
low-risk	0	63.47
low-risk	0	85.37
low-risk	0	86.07
low-risk	0	65.17
low-risk	0	80.83
low-risk	0	66.13
low-risk	0	85.53
low-risk	0	85.27
low-risk	0	55.6
low-risk	0	73.83
low-risk	0	30.43
low-risk	0	71.67
low-risk	0	75.13
low-risk	0	51.6
low-risk	0	96.5
low-risk	0	77.67
low-risk	0	78.43
low-risk	0	96.4
low-risk	0	79.37
low-risk	0	96.63
low-risk	0	76.1
low-risk	0	77.53
low-risk	0	76.3
low-risk	0	83.9
low-risk	0	75.57
low-risk	0	73.37
low-risk	0	58.73
low-risk	0	64.87
low-risk	0	97.13
low-risk	0	82.07
low-risk	0	63.23
low-risk	0	42.93
low-risk	0	78.7
low-risk	0	84.3
low-risk	0	85.57
low-risk	0	59.43
low-risk	0	87.83
low-risk	0	94.03
low-risk	0	83.6
low-risk	0	54.4
low-risk	0	81.03
low-risk	0	100.33
low-risk	0	118
low-risk	0	82.37
low-risk	0	112.4
low-risk	0	96.47
low-risk	0	114.13
low-risk	0	88.17
low-risk	0	120.8
low-risk	0	87.5
low-risk	0	117.73
low-risk	0	65.37
low-risk	0	67.6
low-risk	0	63.53
low-risk	0	53.73
low-risk	0	66.57
low-risk	0	84.47
low-risk	0	96.1
low-risk	0	81.43
low-risk	0	101.87
low-risk	0	90.4
low-risk	0	76.5
low-risk	0	76.57
low-risk	0	87.13
low-risk	0	103.2
low-risk	0	86.13
low-risk	1	10.83
low-risk	1	7.83
low-risk	1	7.17
low-risk	1	14.4
low-risk	1	10.17
low-risk	1	26.27
low-risk	1	16.1
low-risk	1	64.2
low-risk	1	33.7
low-risk	1	11.5
low-risk	1	30.27

## Sheet: Fig.2E
lncRNA_signature	Progression	DFS
high-risk	0	27.67
low-risk	0	46.77
high-risk	0	47.57
low-risk	0	51.6
low-risk	0	52.4
low-risk	0	54.4
low-risk	0	55.6
low-risk	0	55.9
low-risk	0	56.07
high-risk	0	56.7
low-risk	0	58.73
high-risk	0	59.4
low-risk	0	59.43
low-risk	0	60.33
high-risk	0	60.57
low-risk	0	61.67
low-risk	0	62.47
low-risk	0	63.23
low-risk	0	63.53
low-risk	0	64.87
low-risk	0	65.17
low-risk	0	65.37
low-risk	0	66.13
low-risk	0	66.57
high-risk	0	66.67
high-risk	0	67
low-risk	0	67.6
low-risk	0	71.67
low-risk	0	72.03
low-risk	0	73.37
low-risk	0	75.13
low-risk	0	75.43
low-risk	0	75.57
low-risk	0	75.9
low-risk	0	76.1
low-risk	0	76.3
low-risk	0	76.5
low-risk	0	76.57
high-risk	0	77.5
low-risk	0	77.53
low-risk	0	77.67
low-risk	0	78.43
low-risk	0	78.7
low-risk	0	79.37
low-risk	0	80
low-risk	0	80.83
low-risk	0	81.03
low-risk	0	81.43
low-risk	0	81.6
low-risk	0	82.07
low-risk	0	82.13
low-risk	0	82.37
low-risk	0	82.6
low-risk	0	82.9
low-risk	0	83.6
low-risk	0	83.77
low-risk	0	83.9
low-risk	0	84.3
low-risk	0	84.47
high-risk	0	84.57
low-risk	0	85.27
low-risk	0	85.37
low-risk	0	85.53
low-risk	0	85.57
low-risk	0	86.07
low-risk	0	86.13
low-risk	0	87.13
low-risk	0	87.3
high-risk	0	87.33
low-risk	0	87.5
low-risk	0	87.83
low-risk	0	87.93
low-risk	0	88.17
low-risk	0	89.43
low-risk	0	89.7
high-risk	0	89.93
low-risk	0	90.4
low-risk	0	90.97
low-risk	0	91.03
high-risk	0	91.03
high-risk	0	91.7
low-risk	0	92.4
low-risk	0	92.63
low-risk	0	93.37
low-risk	0	94.03
low-risk	0	94.33
low-risk	0	94.83
high-risk	0	96.1
low-risk	0	96.1
low-risk	0	96.4
low-risk	0	96.43
low-risk	0	96.47
low-risk	0	96.5
low-risk	0	96.57
low-risk	0	96.63
low-risk	0	96.83
low-risk	0	96.93
low-risk	0	97.13
low-risk	0	97.3
low-risk	0	97.37
low-risk	0	97.6
high-risk	0	97.93
low-risk	0	98.33
low-risk	0	100.33
low-risk	0	100.57
low-risk	0	100.7
low-risk	0	100.97
low-risk	0	100.97
high-risk	0	101.37
low-risk	0	101.87
low-risk	0	102.6
low-risk	0	103.2
low-risk	0	104.77
high-risk	0	106.6
high-risk	0	107.77
low-risk	0	108.47
low-risk	0	108.57
low-risk	0	109.17
low-risk	0	109.67
low-risk	0	109.67
low-risk	0	109.8
high-risk	0	110.33
low-risk	0	112.07
low-risk	0	114.13
low-risk	0	114.8
low-risk	0	115.93
low-risk	0	117.73
low-risk	0	118
low-risk	0	118.8
low-risk	0	120.43
low-risk	0	120.8
low-risk	0	124.1
low-risk	0	124.23
high-risk	1	6.37
high-risk	1	6.67
low-risk	1	7.17
low-risk	1	7.83
high-risk	1	8.63
high-risk	1	9.2
high-risk	1	9.8
low-risk	1	10.17
low-risk	1	10.83
high-risk	1	11.47
low-risk	1	11.5
low-risk	1	11.5
low-risk	1	14.4
low-risk	1	15.4
high-risk	1	15.43
low-risk	1	15.77
low-risk	1	16.1
low-risk	1	16.57
high-risk	1	19.97
low-risk	1	22.27
high-risk	1	22.57
low-risk	1	24.37
high-risk	1	25.8
low-risk	1	26.27
high-risk	1	27.1
high-risk	1	27.87
high-risk	1	29.5
low-risk	1	29.53
high-risk	1	29.7
high-risk	1	29.97
low-risk	1	30.27
high-risk	1	30.73
low-risk	1	31.57
low-risk	1	33.7
high-risk	1	37.53
low-risk	1	38.7
low-risk	1	42.93
high-risk	1	44.73
low-risk	1	48.2
high-risk	1	48.57
high-risk	1	49.37
high-risk	1	60.33
low-risk	1	64.2
low-risk	1	74.57

## Sheet: Fig.2F
lncRNA_signature	Death	OS
low-risk	0	124.1
low-risk	0	124.23
low-risk	0	120.43
high-risk	1	93.37
high-risk	0	56.7
high-risk	1	26.97
low-risk	0	118.8
low-risk	0	108.47
low-risk	0	115.93
low-risk	0	114.8
low-risk	1	31.4
high-risk	0	27.67
low-risk	0	112.07
low-risk	0	82.9
low-risk	0	96.93
low-risk	0	109.67
low-risk	0	109.67
low-risk	0	62.47
low-risk	0	109.17
low-risk	0	109.8
low-risk	0	93.37
low-risk	0	108.57
high-risk	0	107.77
high-risk	0	106.6
low-risk	0	104.77
low-risk	0	100.97
low-risk	0	100.97
low-risk	0	97.6
low-risk	0	96.43
low-risk	0	100.57
low-risk	1	32.87
low-risk	0	100.7
low-risk	0	72.03
high-risk	0	97.93
low-risk	0	94.33
low-risk	0	98.33
high-risk	0	84.57
low-risk	0	97.37
low-risk	0	96.83
low-risk	0	46.77
low-risk	0	97.3
low-risk	0	72.47
low-risk	0	75.43
low-risk	0	96.57
high-risk	0	47.57
low-risk	1	50.17
low-risk	0	80
high-risk	1	43.73
high-risk	1	9.73
low-risk	0	82.13
low-risk	0	94.83
low-risk	0	75.9
low-risk	0	82.6
low-risk	0	81.6
low-risk	0	52.4
low-risk	1	53.7
low-risk	0	102.6
low-risk	0	55.9
high-risk	0	91.7
low-risk	0	87.93
high-risk	1	63.43
low-risk	0	91.03
high-risk	0	91.03
low-risk	0	89.43
low-risk	0	90.97
low-risk	1	47.4
low-risk	0	89.7
low-risk	0	56.07
low-risk	0	83.77
low-risk	0	60.33
low-risk	0	92.4
low-risk	0	87.3
low-risk	0	92.63
high-risk	0	60.57
low-risk	0	94.83
low-risk	0	61.67
low-risk	1	63.47
high-risk	1	30.3
low-risk	0	85.37
high-risk	0	87.33
high-risk	1	29.37
high-risk	0	59.4
low-risk	0	86.07
low-risk	0	65.17
low-risk	0	80.83
low-risk	0	66.13
low-risk	0	85.53
low-risk	0	85.27
low-risk	0	55.6
low-risk	0	73.83
low-risk	1	30.43
low-risk	0	71.67
low-risk	0	75.13
low-risk	0	51.6
low-risk	0	96.5
high-risk	0	77.5
low-risk	0	77.67
low-risk	0	78.43
low-risk	1	39.97
low-risk	0	96.4
low-risk	0	79.37
high-risk	1	11.07
low-risk	1	26.9
low-risk	0	96.63
high-risk	0	67
low-risk	0	76.1
low-risk	0	77.53
low-risk	0	76.3
high-risk	1	21.17
low-risk	0	83.9
low-risk	0	75.57
low-risk	0	73.37
low-risk	0	58.73
low-risk	0	64.87
low-risk	0	97.13
low-risk	1	35.33
high-risk	0	66.67
low-risk	0	82.07
low-risk	0	63.23
low-risk	1	42.93
low-risk	1	26.57
low-risk	0	78.7
low-risk	0	84.3
low-risk	0	85.57
low-risk	0	59.43
low-risk	0	87.83
low-risk	0	94.03
low-risk	0	83.6
low-risk	0	54.4
high-risk	0	52.53
low-risk	0	81.03
low-risk	0	100.33
high-risk	1	60.73
high-risk	0	110.33
high-risk	0	101.37
low-risk	0	118
low-risk	0	82.37
low-risk	0	112.4
low-risk	0	96.47
high-risk	0	89.93
high-risk	1	49.13
low-risk	0	114.13
low-risk	0	88.17
low-risk	0	120.8
low-risk	0	87.5
low-risk	0	117.73
high-risk	1	30.9
low-risk	0	76.77
low-risk	0	65.37
high-risk	1	50.7
low-risk	0	67.6
low-risk	1	27.53
low-risk	0	63.53
high-risk	0	52.7
low-risk	0	53.73
high-risk	1	41.33
high-risk	0	95.87
high-risk	1	44.23
high-risk	1	44.37
low-risk	0	94.27
low-risk	1	51
low-risk	1	68.9
high-risk	0	96.1
low-risk	0	111.03
low-risk	0	66.57
low-risk	0	84.47
low-risk	0	96.1
low-risk	0	81.43
low-risk	0	101.87
low-risk	0	90.4
high-risk	1	54.23
low-risk	0	76.5
low-risk	0	76.57
low-risk	0	87.13
high-risk	1	56
low-risk	0	103.2
low-risk	0	86.13

## Sheet: Fig.2G
lncRNA_signature	Metastasis	DMFS
high-risk	0	14.93
low-risk	0	25.8
low-risk	0	30.13
low-risk	0	34.47
low-risk	0	36.87
low-risk	0	36.97
low-risk	0	37.13
low-risk	0	37.33
high-risk	0	37.37
low-risk	0	37.5
low-risk	0	37.7
low-risk	0	37.73
low-risk	0	38.13
low-risk	0	38.53
low-risk	0	39.07
low-risk	0	39.63
high-risk	0	39.77
high-risk	0	39.77
low-risk	0	39.8
high-risk	0	40.07
low-risk	0	40.17
low-risk	0	40.8
low-risk	0	40.97
low-risk	0	41.07
high-risk	0	41.47
low-risk	0	41.73
low-risk	0	43.3
low-risk	0	43.33
low-risk	0	44.6
low-risk	0	45
low-risk	0	45.23
low-risk	0	45.27
low-risk	0	45.37
low-risk	0	45.4
low-risk	0	45.8
low-risk	0	46.13
low-risk	0	46.43
high-risk	0	46.6
low-risk	0	46.7
low-risk	0	47.07
low-risk	0	47.27
high-risk	0	47.33
low-risk	0	47.4
high-risk	0	47.6
low-risk	0	47.6
low-risk	0	48.3
low-risk	0	48.9
low-risk	0	48.9
low-risk	0	49
low-risk	0	49.03
low-risk	0	49.03
low-risk	0	49.2
low-risk	0	49.63
low-risk	0	49.77
low-risk	0	50.07
low-risk	0	50.27
low-risk	0	50.8
low-risk	0	50.93
low-risk	0	51.23
low-risk	0	51.43
low-risk	0	51.57
low-risk	0	51.83
low-risk	0	52.97
low-risk	0	53.03
high-risk	0	53.37
high-risk	0	53.4
low-risk	0	53.73
low-risk	0	54.53
low-risk	0	54.8
low-risk	0	55.3
low-risk	0	55.33
low-risk	0	56.23
low-risk	0	56.27
low-risk	0	56.43
low-risk	0	57.13
low-risk	0	57.67
low-risk	0	57.87
low-risk	0	58.07
low-risk	0	58.93
low-risk	0	59
low-risk	0	61.07
low-risk	0	61.63
low-risk	0	61.8
low-risk	0	62.1
low-risk	0	62.53
low-risk	0	62.67
low-risk	0	63.17
low-risk	0	63.27
low-risk	0	63.37
low-risk	0	63.47
low-risk	0	63.5
high-risk	0	63.53
low-risk	0	63.6
low-risk	0	63.7
low-risk	0	63.77
low-risk	0	63.9
low-risk	0	63.93
low-risk	0	64
low-risk	0	64.6
low-risk	0	64.83
low-risk	0	65.03
low-risk	0	65.53
low-risk	0	65.83
low-risk	0	66.1
low-risk	0	66.57
low-risk	0	66.6
low-risk	0	67
low-risk	0	67.13
low-risk	0	67.57
low-risk	0	67.63
low-risk	0	67.73
low-risk	0	67.77
low-risk	0	67.87
high-risk	0	68.03
high-risk	0	68.83
high-risk	0	68.9
low-risk	0	69.83
low-risk	0	70
low-risk	0	73.57
high-risk	0	75.7
high-risk	1	3.4
high-risk	1	5.6
high-risk	1	7.43
high-risk	1	7.47
low-risk	1	7.6
high-risk	1	7.8
high-risk	1	9.53
high-risk	1	9.63
low-risk	1	10.67
high-risk	1	12.5
high-risk	1	12.8
low-risk	1	13.7
low-risk	1	13.73
low-risk	1	13.83
low-risk	1	14.1
high-risk	1	15.4
low-risk	1	15.7
high-risk	1	16.13
low-risk	1	16.7
high-risk	1	17.6
low-risk	1	18.83
high-risk	1	22.6
low-risk	1	24.4
high-risk	1	27
low-risk	1	27.13
low-risk	1	36.9
low-risk	1	37.33
high-risk	1	43.67
high-risk	1	47.87
low-risk	1	48.83

## Sheet: Fig.2H
lncRNA_signature	Progression	DFS
high-risk	0	63.53
high-risk	0	68.03
high-risk	0	46.6
high-risk	0	53.4
high-risk	0	41.47
high-risk	0	39.77
high-risk	0	68.9
high-risk	0	75.7
high-risk	0	68.83
high-risk	0	53.37
high-risk	0	47.33
high-risk	0	37.37
high-risk	0	39.77
high-risk	1	15.4
high-risk	1	22.6
high-risk	1	47.87
high-risk	1	43.67
high-risk	1	7.43
high-risk	1	23.4
high-risk	1	10.13
high-risk	1	17.6
high-risk	1	20.83
high-risk	1	9.63
high-risk	1	27
high-risk	1	3.4
high-risk	1	12.8
high-risk	1	5.6
high-risk	1	16.13
high-risk	1	7.47
high-risk	1	7.8
high-risk	1	9.53
high-risk	1	12.5
low-risk	0	58.07
low-risk	0	63.47
low-risk	0	69.83
low-risk	0	67.77
low-risk	0	63.93
low-risk	0	53.03
low-risk	0	67.13
low-risk	0	63.6
low-risk	0	67.87
low-risk	0	67
low-risk	0	64.6
low-risk	0	63.37
low-risk	0	64
low-risk	0	55.3
low-risk	0	63.7
low-risk	0	63.27
low-risk	0	63.17
low-risk	0	63.5
low-risk	0	62.53
low-risk	0	62.1
low-risk	0	61.8
low-risk	0	50.07
low-risk	0	37.7
low-risk	0	49.2
low-risk	0	57.67
low-risk	0	56.43
low-risk	0	57.13
low-risk	0	50.27
low-risk	0	56.23
low-risk	0	54.53
low-risk	0	53.73
low-risk	0	50.8
low-risk	0	39.07
low-risk	0	48.9
low-risk	0	39.63
low-risk	0	47.07
low-risk	0	51.43
low-risk	0	48.9
low-risk	0	47.6
low-risk	0	46.43
low-risk	0	45.23
low-risk	0	65.03
low-risk	0	73.57
low-risk	0	67.57
low-risk	0	61.63
low-risk	0	66.57
low-risk	0	62.67
low-risk	0	70
low-risk	0	65.83
low-risk	0	64.83
low-risk	0	63.77
low-risk	0	63.9
low-risk	0	66.1
low-risk	0	59
low-risk	0	61.07
low-risk	0	51.83
low-risk	0	48.3
low-risk	0	50.93
low-risk	0	47.27
low-risk	0	41.73
low-risk	0	40.17
low-risk	0	37.73
low-risk	0	40.8
low-risk	0	37.13
low-risk	0	45.37
low-risk	0	47.4
low-risk	0	43.33
low-risk	0	45.8
low-risk	0	38.13
low-risk	0	43.3
low-risk	0	40.97
low-risk	0	38.53
low-risk	0	51.57
low-risk	0	49
low-risk	0	37.5
low-risk	0	37.33
low-risk	0	36.87
low-risk	0	45.27
low-risk	0	51.23
low-risk	0	46.7
low-risk	1	13.7
low-risk	1	7.6
low-risk	1	46.93
low-risk	1	54.6
low-risk	1	43.63
low-risk	1	24.4
low-risk	1	25.8
low-risk	1	35.63
low-risk	1	56.43
low-risk	1	13.83
low-risk	1	31.63
low-risk	1	27.13
low-risk	1	30.13
low-risk	1	10.67
low-risk	1	44.27
low-risk	1	37.33
low-risk	1	17.9
low-risk	1	41.87
low-risk	1	26.33
low-risk	1	36.9
low-risk	1	14.5
low-risk	1	13.73
low-risk	1	33.03
low-risk	1	33.4
low-risk	1	31.1
low-risk	1	14.07
low-risk	1	34.97
low-risk	1	15.7
low-risk	1	18.83
low-risk	1	20.33
low-risk	1	16.7
low-risk	1	46.83
low-risk	1	36.97
low-risk	1	14.1
low-risk	1	21.93
low-risk	1	11.07
low-risk	1	21
low-risk	1	12.9

## Sheet: Fig.2I
lncRNA_signature	Death	OS
low-risk	1	21.07
low-risk	0	58.07
low-risk	1	31.27
high-risk	1	45.03
low-risk	0	58.93
low-risk	0	63.47
low-risk	0	69.83
low-risk	0	67.77
low-risk	0	63.93
high-risk	0	63.53
low-risk	0	53.03
low-risk	0	67.13
low-risk	0	63.6
high-risk	0	68.03
low-risk	0	66.6
low-risk	0	67.63
low-risk	0	67.6
low-risk	0	67.87
low-risk	0	67
low-risk	1	25.8
low-risk	1	49.63
high-risk	1	51.37
low-risk	0	65.53
low-risk	0	64.6
low-risk	0	63.37
low-risk	1	32.33
low-risk	0	64
low-risk	0	55.3
low-risk	0	63.7
low-risk	0	63.27
low-risk	1	39.8
low-risk	0	63.17
low-risk	0	63.5
low-risk	1	41.17
low-risk	0	62.53
low-risk	0	62.1
high-risk	0	61.1
low-risk	0	61.8
low-risk	1	30.13
low-risk	0	50.07
low-risk	0	37.7
high-risk	0	46.6
low-risk	0	49.2
low-risk	1	28.63
low-risk	0	57.67
low-risk	0	56.27
low-risk	0	56.43
low-risk	1	57.8
low-risk	0	57.13
low-risk	0	50.27
low-risk	0	56.23
high-risk	0	55.27
low-risk	0	54.8
low-risk	0	54.53
high-risk	1	29.67
low-risk	0	53.73
high-risk	0	53.4
low-risk	0	52.47
low-risk	0	50.8
low-risk	0	52.97
low-risk	0	39.07
low-risk	0	48.9
high-risk	1	47.6
low-risk	0	44.37
low-risk	1	34.47
low-risk	0	39.63
high-risk	1	14.93
low-risk	0	47.07
low-risk	0	51.43
low-risk	1	29.7
high-risk	1	24.13
low-risk	0	49.03
low-risk	0	45.4
high-risk	0	40.07
low-risk	0	48.9
high-risk	0	41.47
low-risk	0	47.6
low-risk	0	46.13
low-risk	0	46.43
high-risk	0	39.77
low-risk	0	45.23
low-risk	0	67.73
high-risk	0	68.9
high-risk	0	75.7
low-risk	0	65.03
high-risk	0	68.83
low-risk	0	73.57
low-risk	0	67.57
high-risk	1	32.4
high-risk	0	53.03
low-risk	0	61.63
low-risk	0	66.57
high-risk	1	9.9
low-risk	1	57.87
low-risk	0	62.67
low-risk	0	70
high-risk	0	53.37
high-risk	1	41.4
low-risk	0	65.83
low-risk	0	64.83
low-risk	0	63.77
low-risk	0	63.9
low-risk	0	66.1
low-risk	0	59
low-risk	0	61.07
low-risk	0	51.83
high-risk	1	17.5
low-risk	1	24.03
low-risk	1	39.5
low-risk	0	44.6
low-risk	0	48.3
low-risk	1	25.73
high-risk	0	47.33
low-risk	0	50.93
low-risk	0	49.03
high-risk	1	34.1
low-risk	1	36.97
high-risk	1	34.37
low-risk	0	47.27
low-risk	0	41.73
low-risk	0	39.83
low-risk	0	40.17
low-risk	0	37.73
low-risk	0	40.8
low-risk	0	37.13
low-risk	0	45.37
low-risk	0	47.4
high-risk	1	23.77
low-risk	0	43.33
high-risk	0	39.57
low-risk	0	45.8
low-risk	0	38.13
low-risk	0	43.3
high-risk	1	25.47
high-risk	0	37.37
high-risk	0	39.77
low-risk	0	40.97
low-risk	0	38.53
low-risk	0	55.33
low-risk	0	51.57
low-risk	0	49
low-risk	0	37.5
low-risk	0	45
low-risk	0	37.33
low-risk	0	36.87
low-risk	0	49.77
low-risk	0	45.27
low-risk	0	51.23
low-risk	0	46.7
low-risk	0	41.07

## Sheet: Fig.3
	Events (n) / patients(N) in patients with risk factor	Events (n) / patients(N) in patients without risk factor	HR(95%CI)	P value
Age (≥45 years vs. 45 years)
Guangzhou training cohort	17/75	13/102	1.94 (0.94-4.00)	0.072
Guangzhou internal cohort	13/83	15/94	1.02 (0.49-2.15)	0.951
Guilin external cohort	21/100	9/50	1.18 (0.54-2.57)	0.686
Overall	51/258	37/246	1.42 (0.93-2.17)	0.106
Sex (male vs. female)
Guangzhou training cohort	24/140	6/37	1.10 (0.45-2.68)	0.842
Guangzhou internal cohort	24/126	4/51	2.58 (0.89-7.43)	0.079
Guilin external cohort	21/102	9/48	1.10 (0.50-2.40)	0.812
Overall	69/368	19/136	1.37 (0.83-2.28)	0.22
T stage (T3-4 vs. T1-2)
Guangzhou training cohort	24/156	6/21'	0.53 (0.22-1.30)	0.164
Guangzhou internal cohort	25/159	3/18'	0.94 (0.28-3.11)	0.919
Guilin external cohort	23/122	7/28'	0.74 (0.32-1.72)	0.482
Overall	72/437	16/67	0.66 (0.39-1.14)	0.139
N stage (N2-3 vs. N0-1)
Guangzhou training cohort	22/85	8/92	3.75 (1.66-8.46)	0.002
Guangzhou internal cohort	20/88	8/89	2.84 (1.25-6.44)	0.013
Guilin external cohort	23/86	7/64	2.58 (1.11-6.02)	0.028
Overall	65/259	23/245	3.09 (1.92-4.98)	3.6e-06
pre-EBV (≥2000 vs. <2000)
Guangzhou training cohort	24/98	6/79	3.61 (1.48-8.84)	0.005
Guangzhou internal cohort	22/108	6/69	2.53 (1.03-6.25)	0.044
Overall	46/206	12/148	3.03 (1.61-5.72)	0.001
LncRNA signature (high risk vs. low risk)
Guangzhou training cohort	20/51	10/126	6.04 (2.82-12.94)	3.6e-06
Guangzhou internal cohort	17/40	11/137	6.63 (3.09-14.20)	1.2e-06
Guilin external cohort	16/32	14/118	5.97 (2.90-12.28)	1.2e-06
Overall	53/123	35/381	5.83 (3.80-8.94)	7e-16

[truncated: 25 more sheets: Fig.4A, Fig.4B, Fig.4C, Fig.4D, Fig.4E, Fig.4F, Fig.5A, Fig.5B, Fig.5C, Fig.5D, Fig.6A, Fig.6D-Intratumoral CD20, Fig.6D-Stromal CD20, Fig.6D-Intratumoral CD8, Fig.6D-Stromal CD8, Supplementary Fig.S1A, Supplementary Fig.S1B, Table 1, Supplementary Table 1, Supplementary Table 2 …]
